# Supplementary material for: Loss-of-function genomic variants highlight potential therapeutic targets for cardiovascular disease
Source: Nat Commun. 2020 Dec 18;11:6417. doi: 10.1038/s41467-020-20086-3 (PMC7749177; doi:10.1038/s41467-020-20086-3)
Supplement: Supplementary file 4 — Supplementary Data [file 41467_2020_20086_MOESM4_ESM.xlsx]

## Sheet: Data S1
Data S1: Sample sizes for 9 liver traits examined in the HUNT study. A subset of individuals were genotyped with additional custom content variants.
Trait Abbreviation	Trait	Sample Size	Sample Size Custom Content
ALT	Alanine Aminotransferase	48569	37440
ALP	Alkaline Phosphatase	48578	37447
AST	Aspartate Aminotransferase	21528	15520
CRP	C-reactive Protein	48608	37472
GGT	Gamma-glutamyltransferase	21530	15522
HDL	HDL Cholesterol	69214	56795
LDL	LDL Cholesterol	67429	55383
TC	Total Cholesterol	69234	56815
TG	Triglycerides	69479	57060

## Sheet: Data S2
Data S2: 271 unique lead variants (P-value < 5x10-8) for one or more traits within 201 loci (representing 329 significant variant-trait combinations).
Trait	Chr	Pos (Build 38)	rsID	Allele1	Allele2	N	AF_Allele2	MAC	Imputation Rsq	Beta	SE	P-value	Function	Nearest Genes	Distance to Nearest Genes	Protein Change	Novelty of locus-trait association
TG	1	62437876	rs9436223	C	T	69479	0.324443	45084	0.95181	-0.0745938	0.00657527	7.88819e-30	intronic	USP1	.	.	known
TG	1	230164735	rs11122449	C	T	69479	0.737688	36450.4	0.93173	-0.0665428	0.00706572	4.61103e-21	intronic	GALNT2	.	.	known
TG	2	21002409	rs1042034	C	T	69479	0.797197	28181.1	0.99999	0.0674024	0.00747402	1.91151e-19	exonic	APOB	.	p.S4338N	known
TG	2	22370712	rs7591428	C	G	69479	0.958062	5827.61	0.67905	0.102883	0.0181543	1.45209e-08	intergenic	LINC01822;LINC01884	dist=660060;dist=165767	.	novel
TG	2	27508073	rs1260326	T	C	69479	0.677824	44768.9	0.99946	-0.0954829	0.00640558	3.00347e-50	exonic	GCKR	.	p.L446P	known
TG	2	164694691	rs7607980	T	C	69479	0.103594	14395.2	0.99952	-0.063433	0.00986568	1.27889e-10	exonic	COBLL1	.	p.N(901/947/939/1006)D	known
TG	2	218856229	rs200513066	TAGG	T	69479	0.07656	10638.6	0.71892	0.0795448	0.0133462	2.52085e-09	intergenic	PRKAG3;WNT6	dist=24440;dist=3591	.	known
TG	2	226281041	rs2673134	A	G	69479	0.586586	57447.2	0.98647	0.0382837	0.00615392	4.93926e-10	intergenic	LOC646736;MIR5702	dist=100979;dist=377669	.	known
TG	4	3450618	rs59950280	G	A	69479	0.329605	45801.3	0.96428	0.0401359	0.00651942	7.4431e-10	intergenic	HGFAC;DOK7	dist=1123;dist=12688	.	known
TG	5	56565039	rs3936510	G	T	69479	0.148537	20640.4	0.99115	0.0509913	0.00846909	1.73486e-09	intronic	C5orf67	.	.	known
TG	5	157016055	rs4704834	A	G	69479	0.659334	47338.2	0.99589	0.037458	0.00635887	3.84631e-09	intergenic	TIMD4;HAVCR1	dist=52800;dist=13358	.	known
TG	6	31302341	rs9468937	C	A	69479	0.36084	50141.7	0.80119	0.0520208	0.00699131	1.00093e-13	intergenic	HLA-C;HLA-B	dist=30205;dist=51525	.	known
TG	6	43789345	rs4711750	T	A	69479	0.454052	63094.1	0.90323	0.0496467	0.0063542	5.57497e-15	intergenic	VEGFA;LINC01512	dist=2859;dist=101683	.	known
TG	7	73606007	rs3812316	C	G	69479	0.127643	17737	0.99998	-0.125921	0.00900406	1.92845e-44	exonic	MLXIPL	.	p.Q241H	known
TG	8	19962213	rs328	C	G	69479	0.0944889	13130	0.99983	-0.171522	0.0102688	1.2435e-62	exonic	LPL	.	p.S474X	known
TG	8	125487789	rs28601761	C	G	69479	0.408876	56816.6	0.97738	-0.0958437	0.00620046	6.71382e-54	intergenic	TRIB1;LINC00861	dist=49384;dist=434734	.	known
TG	11	64344578	rs35864060	C	T	69479	0.0540223	7506.83	0.9859	0.073638	0.0133282	3.29509e-08	exonic	CCDC88B	.	p.A679A	known
TG	11	114527329	.	C	T	69479	0.000461484	64.127	0.6468	-0.988112	0.173918	1.33526e-08	intronic	NXPE1	.	.	known
TG	11	116778201	rs964184	G	C	69479	0.870752	17960	1.00	-0.250966	0.00894311	2.81589e-173	UTR3	ZPR1	NM_001317086:c.*724C>G;NM_003904:c.*724C>G	.	known
TG	11	119253525	.	A	G	69479	0.000370153	51.4357	0.33469	-1.72555	0.267806	1.16915e-10	intronic	CBL	.	.	known
TG	12	4275678	rs76895963	T	G	69479	0.0208969	2903.79	0.64515	-0.144619	0.0262648	3.66675e-08	ncRNA_intronic	CCND2-AS1	.	.	novel
TG	13	26609168	rs141453193	A	C	69479	0.000569287	79.1069	0.93371	-0.744624	0.13054	1.16915e-08	intronic	WASF3	.	.	novel
TG	15	43735849	rs147233090	C	T	69479	0.0238099	3308.58	0.98682	0.124735	0.0198239	3.1311e-10	downstream	CATSPER2P1	dist=99	.	known
TG	15	58431280	rs1077834	T	C	69479	0.179603	24957.2	0.93749	0.05767	0.00810719	1.13187e-12	upstream	LIPC	dist=696	.	known
TG	16	53764710	rs8047587	G	T	69479	0.452136	62828	0.9783	0.0340345	0.00610694	2.50269e-08	intronic	FTO	.	.	known
TG	16	56972917	rs289713	T	A	69479	0.807327	26773.5	0.96488	-0.0551389	0.00775369	1.14938e-12	intronic	CETP	.	.	known
TG	17	43848758	rs72836561	C	T	69479	0.0335337	4659.77	0.99641	0.124032	0.0166514	9.4237e-14	exonic	CD300LG	.	p.R82C	known
TG	19	8364439	rs116843064	G	A	69479	0.0295762	4109.85	0.99778	-0.217406	0.017831	3.4046e-34	exonic	ANGPTL4	.	p.E40K	known
TG	19	19259531	rs150641967	TGACA	T	69479	0.0880885	12240.6	0.99206	-0.0955421	0.0106404	2.72842e-19	intronic	HAPLN4	.	.	known
TG	19	44912921	rs483082	G	T	69479	0.25432	35339.8	0.98297	0.111008	0.00691773	6.00293e-58	intergenic	APOE;APOC1	dist=3526;dist=1326	.	known
TG	19	46932214	rs547445211	G	A	69479	0.000593155	82.4236	0.33641	-1.1593	0.210298	3.53443e-08	intronic	ARHGAP35	.	.	known
TG	20	45941291	rs6065908	C	T	69479	0.187828	26100.3	0.99701	0.0617971	0.00773322	1.33717e-15	intronic	PCIF1	.	.	known
TC	1	26695422	rs114165349	G	C	69234	0.0350608	4854.8	0.95918	0.0950241	0.0170074	2.30738e-08	upstream	ARID1A	dist=609	.	known
TC	1	55039974	rs11591147	G	T	69234	0.0104556	1447.77	0.99471	-0.472393	0.0303338	1.10847e-54	exonic	PCSK9	.	p.R46L	known
TC	1	58501128	.	TAACTAC	T	69234	0.000899821	124.596	0.83445	-0.640494	0.112056	1.09175e-08	intronic	OMA1	.	.	novel
TC	1	62479276	rs35913674	CA	C	69234	0.659783	47109.1	0.97395	0.0760649	0.00656198	4.53722e-31	intronic	DOCK7	.	.	known
TC	1	92457909	rs76337287	A	T	69234	0.223793	30988.2	0.98308	-0.0419257	0.00740124	1.47296e-08	intergenic	RPAP2;GFI1	dist=69734;dist=16852	.	known
TC	1	109274570	rs7528419	A	G	69234	0.232466	32189.1	0.99998	-0.120344	0.00726469	1.23526e-61	UTR3	CELSR2	NM_001408:c.*521A>G	.	known
TC	1	227017202	rs61834007	T	C	69234	0.000422804	58.5449	0.72577	0.97814	0.175646	2.56461e-08	intronic	CDC42BPA	.	.	novel
TC	1	234717312	rs556107	C	T	69234	0.519151	66582.2	0.99927	0.0553709	0.00614937	2.17013e-19	intergenic	LOC101927787;LINC01132	dist=56388;dist=6730	.	known
TC	2	18298301	.	G	T	69234	0.000198724	27.517	0.37006	2.70607	0.357833	3.95786e-14	intergenic	KCNS3;RDH14	dist=365343;dist=256422	.	novel
TC	2	21043902	rs17240441	GGCAGCGCCA	G	69234	0.378374	52392.7	0.99157	0.095422	0.0063433	3.84037e-51	exonic	APOB	.	p.L12_L14del	known
TC	2	22321169	rs529619942	T	C	69234	0.00120177	166.407	0.65011	-0.675031	0.108899	5.69392e-10	intergenic	LINC01822;LINC01884	dist=610517;dist=215310	.	novel
TC	2	24346372	rs774254956	T	C	69234	0.000173065	23.964	0.75178	-2.01684	0.268677	6.07054e-14	intronic	ITSN2	.	.	novel
TC	2	28287669	.	C	T	69234	0.000102767	14.23	0.98402	-2.51892	0.305726	1.73468e-16	intronic	BABAM2	.	.	known
TC	2	30145153	.	T	C	69234	7.37861e-05	10.217	0.95458	-2.30481	0.362012	1.93186e-10	intergenic	ALK;YPEL5	dist=223542;dist=1731	.	novel
TC	2	33032836	.	A	G	69234	8.30662e-05	11.502	0.86838	-2.16677	0.359847	1.72939e-09	intronic	LTBP1	.	.	novel
TC	2	43845437	rs4299376	G	T	69234	0.723856	38237.2	0.9992	-0.0951003	0.00686931	1.37863e-43	intronic	ABCG8	.	.	known
TC	2	118089394	rs72839616	T	G	69234	0.0803424	11124.8	0.97944	-0.0650277	0.0114114	1.20872e-08	intronic	INSIG2	.	.	known
TC	2	227586334	rs116001967	G	A	69234	0.0126187	1747.28	0.86403	-0.169255	0.0295222	9.85868e-09	intergenic	AGFG1;C2orf83	dist=25112;dist=23756	.	novel
TC	3	185180604	rs115048971	G	A	69234	0.0225411	3121.23	0.81254	-0.127612	0.0229238	2.59487e-08	ncRNA_exonic	EHHADH-AS1	.	.	known
TC	4	3450618	rs59950280	G	A	69234	0.329589	45637.5	0.96428	0.0394579	0.00666197	3.16399e-09	intergenic	HGFAC;DOK7	dist=1123;dist=12688	.	known
TC	4	68472593	rs969114	A	G	69234	0.37153	51445	0.67036	-0.0465577	0.00775656	1.94469e-09	intronic	TMPRSS11E	.	.	known
TC	4	143223568	rs551627120	TATA	T	69234	0.00230761	319.53	0.569	0.466302	0.0847344	3.73175e-08	UTR3	USP38	NM_032557:c.*3112_*3115delinsT;NM_001290326:c.*3112_*3115delinsT	.	known
TC	5	75360714	rs12916	T	C	69234	0.400632	55474.7	0.99999	0.0753502	0.00628141	3.74009e-33	UTR3	HMGCR	NM_001130996:c.*372T>C;NM_000859:c.*372T>C	.	known
TC	5	156960126	rs6878680	G	C	69234	0.649775	48495	0.99503	0.044734	0.00646315	4.47227e-12	intronic	TIMD4	.	.	known
TC	6	24480328	rs747207081	G	GT	69234	0.00159545	220.919	0.93907	-0.44751	0.0795414	1.84299e-08	intronic	GPLD1	.	.	novel
TC	6	32690482	rs12528622	G	A	69234	0.10529	14579.2	0.66566	0.0836723	0.0122864	9.74916e-12	intergenic	HLA-DQB1;HLA-DQA2	dist=23793;dist=50904	.	known
TC	6	160589086	rs10455872	A	G	69234	0.0656424	9089.37	0.93084	0.13458	0.0129157	2.01228e-25	intronic	LPA	.	.	known
TC	7	21549625	rs4639414	A	G	69234	0.23608	32689.6	0.99942	0.0415855	0.00719607	7.51798e-09	intronic	DNAH11	.	.	known
TC	7	37103367	rs540569414	G	C	69234	0.000322457	44.65	0.90946	1.00576	0.17816	1.6492e-08	intronic	ELMO1	.	.	known
TC	7	44541277	rs41279633	G	T	69234	0.176357	24419.8	0.96992	0.0619394	0.0082066	4.43659e-14	UTR5	NPC1L1	NM_001101648:c.-18C>A;NM_013389:c.-18C>A;NM_001300967:c.-18C>A	.	known
TC	7	78341454	.	A	G	69234	0.000309725	42.887	0.52398	-1.56834	0.241141	7.83039e-11	intronic	MAGI2	.	.	known
TC	8	9326086	rs4841132	A	G	69234	0.878765	16787.1	0.99998	0.0823127	0.0094236	2.44223e-18	ncRNA_exonic	LOC157273	.	.	known
TC	8	18415371	rs1495741	G	A	69234	0.777427	30819.3	0.99995	-0.0523407	0.00739254	1.43944e-12	intergenic	NAT2;PSD3	dist=14158;dist=111932	.	known
TC	8	58480178	rs10107182	C	T	69234	0.667675	46016.4	0.99169	-0.0545901	0.00653091	6.33967e-17	intergenic	UBXN2B;CYP7A1	dist=28677;dist=10000	.	known
TC	8	125487789	rs28601761	C	G	69234	0.408906	56620.4	0.97738	-0.0746354	0.00633509	4.87518e-32	intergenic	TRIB1;LINC00861	dist=49384;dist=434734	.	known
TC	9	19631063	rs117636125	T	A	69234	0.00786277	1088.74	0.68493	0.229458	0.0419834	4.61731e-08	intronic	SLC24A2	.	.	known
TC	9	104899461	rs2740488	A	C	69234	0.263135	36435.8	0.96997	-0.0613899	0.00705694	3.34176e-18	intronic	ABCA1	.	.	known
TC	9	133274295	rs115478735	A	T	69234	0.212372	29406.7	0.9958	0.0804074	0.00749931	8.02656e-27	intronic	ABO	.	.	known
TC	10	93408691	rs541148048	T	C	69234	0.00177256	245.443	0.94793	-0.440157	0.075014	4.41979e-09	intronic	MYOF	.	.	known
TC	10	95172943	rs140962577	G	A	69234	0.00172146	238.367	0.79059	-0.519295	0.0830652	4.06125e-10	intergenic	CYP2C8;ACSM6	dist=103446;dist=21257	.	known
TC	10	112171932	rs2792703	C	T	69234	0.697414	41898.4	0.91539	-0.0415385	0.00695677	2.35886e-09	intronic	GPAM	.	.	known
TC	11	8817025	.	AT	A	69234	0.000199172	27.579	0.89535	-1.36914	0.230158	2.70296e-09	intronic	ST5	.	.	novel
TC	11	10296195	rs114350711	C	T	69234	0.000232314	32.168	0.97705	-1.20992	0.203007	2.52305e-09	intergenic	SBF2;ADM	dist=1988;dist=8785	.	known
TC	11	61776027	rs174528	T	C	69234	0.380264	52654.5	0.97221	-0.0472751	0.00642826	1.91993e-13	intronic	MYRF	.	.	known
TC	11	116778201	rs964184	G	C	69234	0.870851	17883	1.00	-0.114588	0.00914195	4.84714e-36	UTR3	ZPR1	NM_001317086:c.*724C>G;NM_003904:c.*724C>G	.	known
TC	11	126372477	rs9704688	C	T	69234	0.130231	18032.9	0.98708	0.0609877	0.00917896	3.04686e-11	intronic	ST3GAL4	.	.	known
TC	12	514259	rs60309576	G	A	69234	0.216039	29914.4	0.87328	0.0563207	0.00794342	1.3389e-12	intronic	B4GALNT3	.	.	novel
TC	12	26850173	.	T	A	69234	0.00010796	14.949	0.83389	-1.87822	0.326032	8.36977e-09	intergenic	ITPR2;INTS13	dist=16975;dist=55006	.	known
TC	12	50750649	rs4307773	T	C	69234	0.605094	54681.9	0.98972	-0.0362953	0.00630207	8.44805e-09	intergenic	DIP2B;ATF1	dist=1982;dist=13357	.	novel
TC	12	120978847	rs1169288	A	C	69234	0.324646	44953	0.99801	0.0469374	0.00658291	1.00222e-12	exonic	HNF1A	.	p.I27L	known
TC	13	55738505	.	A	G	69234	0.00011373	15.748	0.70112	-2.14953	0.342842	3.61649e-10	intergenic	MIR5007;PRR20A	dist=563957;dist=1402413	.	novel
TC	14	52437710	.	T	A	69234	0.000118201	16.367	0.37308	-2.93693	0.457585	1.37779e-10	intronic	TXNDC16	.	.	novel
TC	14	55042419	.	ATTGT	A	69234	7.29989e-05	10.108	0.60312	-2.7875	0.440241	2.42373e-10	intronic	SOCS4	.	.	novel
TC	15	58431476	rs1800588	C	T	69234	0.185532	25690.2	0.99862	0.0871374	0.00791883	3.6625e-28	upstream	LIPC	dist=500	.	known
TC	15	100087798	.	C	T	69234	0.000375686	52.0206	0.63188	1.11631	0.196297	1.29395e-08	intronic	ADAMTS17	.	.	novel
TC	16	56959412	rs3764261	C	A	69234	0.342578	47436.1	0.99991	0.0401438	0.00647842	5.77158e-10	intergenic	HERPUD1;CETP	dist=15531;dist=2511	.	known
TC	16	72110275	rs9302635	T	C	69234	0.174254	24128.6	0.99997	-0.0699044	0.00808609	5.37947e-18	intronic	DHX38	.	.	known
TC	17	7203059	rs200489612	G	A	69234	0.00574182	795.058	0.82668	-0.531701	0.0446325	1.01425e-32	intronic	DLG4	.	.	known
TC	17	69086821	rs740516	C	G	69234	0.17324	23988.1	0.95512	-0.0619089	0.00827643	7.4241e-14	intronic	ABCA6	.	.	known
TC	18	49583585	rs77960347	A	G	69234	0.0146028	2022.02	0.99646	0.175469	0.0255568	6.61059e-12	exonic	LIPG	.	p.N(322/396)S	known
TC	19	7854293	rs143194777	A	G	69234	0.00026754	37.0457	0.82543	1.80483	0.202844	5.70507e-19	intronic	EVI5L	.	.	known
TC	19	11086210	rs8106503	T	C	69234	0.102846	14240.9	0.9915	-0.199107	0.0101353	6.38056e-86	intergenic	SMARCA4;LDLR	dist=23928;dist=3152	.	known
TC	19	14609794	.	C	T	69234	0.00047915	66.3469	0.9691	1.17876	0.142656	1.42125e-16	intronic	CLEC17A	.	.	novel
TC	19	19259531	rs150641967	TGACA	T	69234	0.0881348	12203.8	0.99206	-0.120644	0.0108682	1.24501e-28	intronic	HAPLN4	.	.	known
TC	19	42169204	rs139307071	C	T	69234	0.0075194	1041.2	0.94337	-0.202212	0.0361222	2.16859e-08	intergenic	LOC100505622;DEDD2	dist=32105;dist=29389	.	known
TC	19	44908822	rs7412	C	T	69234	0.0798873	11061.8	0.99992	-0.462361	0	1.17e-365	exonic	APOE	.	p.R(176/202)C	known
TC	19	58136149	rs12976966	T	G	69234	0.160265	22191.6	0.96921	-0.0509534	0.00847665	1.84344e-09	intronic	ZNF329	.	.	known
TC	20	40551182	rs1883711	G	C	69234	0.0523276	7245.7	0.80184	0.172502	0.0154311	5.17622e-29	intergenic	LINC01370;MAFB	dist=542653;dist=134666	.	known
TC	20	44413724	rs1800961	C	T	69234	0.0514884	7129.49	0.99618	-0.0876405	0.0139251	3.09971e-10	exonic	HNF4A	.	p.T(139/117/132/114)I	known
TC	X	41099456	.	T	A	69234	0.000198161	27.439	0.34097	-1.69825	0.309021	3.89443e-08	intronic	USP9X	.	.	novel
TC	X	45629638	rs763534031	C	T	69234	0.000578534	80.1085	0.87609	-0.598831	0.109539	4.58124e-08	intergenic	LINC01204;LOC392452	dist=102399;dist=101450	.	novel
LDL	1	26853597	rs75460349	A	C	67429	0.0354508	4780.83	0.9716	0.111175	0.0168602	4.28244e-11	intronic	ZDHHC18	.	.	known
LDL	1	55039974	rs11591147	G	T	67429	0.0104902	1414.69	0.99471	-0.504235	0.0303464	5.33979e-62	exonic	PCSK9	.	p.R46L	known
LDL	1	62568692	rs7555577	A	C	67429	0.667562	44832	0.97649	0.0462004	0.00660164	2.5904e-12	intronic	DOCK7	.	.	known
LDL	1	109274570	rs7528419	A	G	67429	0.232297	31327.1	0.99998	-0.141948	0.00727693	9.64166e-85	UTR3	CELSR2	NM_001408:c.*521A>G	.	known
LDL	1	227017202	rs61834007	T	C	67429	0.000425335	57.3599	0.72577	1.09053	0.175202	4.83411e-10	intronic	CDC42BPA	.	.	novel
LDL	1	234717312	rs556107	C	T	67429	0.518876	64883.5	0.99927	0.0507283	0.00616023	1.79854e-16	intergenic	LOC101927787;LINC01132	dist=56388;dist=6730	.	known
LDL	2	18298301	.	G	T	67429	0.000201946	27.234	0.37006	3.15266	0.354638	6.122e-19	intergenic	KCNS3;RDH14	dist=365343;dist=256422	.	novel
LDL	2	21043902	rs17240441	GGCAGCGCCA	G	67429	0.377946	50969	0.99157	0.106507	0.0063566	5.1759e-63	exonic	APOB	.	p.L12_L14del	known
LDL	2	23245673	rs138308037	C	T	67429	0.000633561	85.4408	0.8645	-0.723918	0.130747	3.08055e-08	intergenic	LINC01884;KLHL29	dist=707386;dist=139754	.	novel
LDL	2	24346372	rs774254956	T	C	67429	0.000177253	23.904	0.75178	-2.06429	0.265713	7.91905e-15	intronic	ITSN2	.	.	novel
LDL	2	28287669	.	C	T	67429	0.000105518	14.23	0.98402	-2.43648	0.302348	7.72242e-16	intronic	BABAM2	.	.	known
LDL	2	30145153	.	T	C	67429	7.56501e-05	10.202	0.95458	-2.10856	0.358012	3.87031e-09	intergenic	ALK;YPEL5	dist=223542;dist=1731	.	novel
LDL	2	33032836	.	A	G	67429	8.51341e-05	11.481	0.86838	-1.95061	0.355876	4.22536e-08	intronic	LTBP1	.	.	novel
LDL	2	41008442	.	CTATT	C	67429	0.000114231	15.405	0.33262	-2.66958	0.488331	4.58382e-08	intergenic	SLC8A1;LINC01913	dist=496007;dist=869109	.	known
LDL	2	43848344	rs76866386	T	C	67429	0.0652631	8801.26	0.9912	-0.179208	0.0125515	3.00887e-46	intronic	ABCG8	.	.	known
LDL	2	118089394	rs72839616	T	G	67429	0.0803021	10829.4	0.97944	-0.0732117	0.0114373	1.54231e-10	intronic	INSIG2	.	.	known
LDL	3	185180604	rs115048971	G	A	67429	0.0226406	3053.27	0.81254	-0.129132	0.0229139	1.74508e-08	ncRNA_exonic	EHHADH-AS1	.	.	known
LDL	4	136323639	rs569046048	G	C	67429	0.000118265	15.949	0.78583	1.70742	0.311015	4.0228e-08	intergenic	LINC00613;LINC02510	dist=409959;dist=870117	.	novel
LDL	5	75360714	rs12916	T	C	67429	0.40033	53987.7	0.99999	0.0812617	0.00629496	4.00499e-38	UTR3	HMGCR	NM_001130996:c.*372T>C;NM_000859:c.*372T>C	.	known
LDL	5	156960126	rs6878680	G	C	67429	0.649217	47305.9	0.99503	0.0358375	0.00647222	3.07461e-08	intronic	TIMD4	.	.	known
LDL	6	32690482	rs12528622	G	A	67429	0.105212	14188.6	0.66566	0.0736621	0.0123075	2.16234e-09	intergenic	HLA-DQB1;HLA-DQA2	dist=23793;dist=50904	.	known
LDL	6	160589086	rs10455872	A	G	67429	0.0655373	8838.23	0.93084	0.134022	0.0129435	3.99777e-25	intronic	LPA	.	.	known
LDL	7	21566355	rs55696093	A	G	67429	0.227944	30740.1	0.99153	0.0430573	0.00732582	4.16584e-09	intronic	DNAH11	.	.	known
LDL	7	25957916	rs4719841	A	G	67429	0.36257	48895.5	0.99619	-0.03489	0.00639912	4.97178e-08	intergenic	MIR148A;NFE2L3	dist=7930;dist=194311	.	known
LDL	7	44541277	rs41279633	G	T	67429	0.176395	23788.3	0.96992	0.0699785	0.00822716	1.80379e-17	UTR5	NPC1L1	NM_001101648:c.-18C>A;NM_013389:c.-18C>A;NM_001300967:c.-18C>A	.	known
LDL	7	78341454	.	A	G	67429	0.000313611	42.293	0.52398	-1.49105	0.23904	4.44151e-10	intronic	MAGI2	.	.	known
LDL	8	9326086	rs4841132	A	G	67429	0.878612	16370.1	0.99998	0.0631985	0.00943858	2.14553e-11	ncRNA_exonic	LOC157273	.	.	known
LDL	8	58399138	rs1030431	A	G	67429	0.667259	44872.8	0.96419	-0.049331	0.00663845	1.07699e-13	intergenic	LOC101929528;UBXN2B	dist=127037;dist=12126	.	known
LDL	8	125494452	rs112875651	G	A	67429	0.379097	51124.3	0.96141	-0.0620856	0.00649509	1.19079e-21	intergenic	TRIB1;LINC00861	dist=56047;dist=428071	.	known
LDL	9	122836610	rs780167808	TA	T	67429	0.000104251	14.059	0.36777	-2.76288	0.48082	9.1277e-09	intergenic	PDCL;RC3H2	dist=7954;dist=12842	.	novel
LDL	9	133274295	rs115478735	A	T	67429	0.212734	28688.9	0.9958	0.0875785	0.00751126	2.04935e-31	intronic	ABO	.	.	known
LDL	10	93408691	rs541148048	T	C	67429	0.00178375	240.553	0.94793	-0.419047	0.0749444	2.25194e-08	intronic	MYOF	.	.	known
LDL	10	95172943	rs140962577	G	A	67429	0.00175243	236.329	0.79059	-0.49704	0.0823821	1.60602e-09	intergenic	CYP2C8;ACSM6	dist=103446;dist=21257	.	known
LDL	10	112171932	rs2792703	C	T	67429	0.697746	40761.4	0.91539	-0.0380492	0.00697331	4.85882e-08	intronic	GPAM	.	.	known
LDL	11	21971378	rs765352062	G	A	67429	0.000198149	26.722	0.71646	-1.43385	0.256385	2.23734e-08	intergenic	NELL1;ANO5	dist=395695;dist=221798	.	novel
LDL	11	61824890	rs174566	A	G	67429	0.359957	48543.1	0.99451	-0.0474747	0.00643439	1.60351e-13	intronic	FADS2	.	.	known
LDL	11	116778201	rs964184	G	C	67429	0.873771	17023	1	-0.0701134	0.00927098	3.94885e-14	UTR3	ZPR1	NM_001317086:c.*724C>G;NM_003904:c.*724C>G	.	known
LDL	11	126380785	rs76970536	G	A	67429	0.0728923	9830.12	0.97459	0.0905973	0.0120135	4.65444e-14	intronic	ST3GAL4	.	.	known
LDL	12	514259	rs60309576	G	A	67429	0.215827	29105.9	0.87328	0.0579075	0.00796638	3.62184e-13	intronic	B4GALNT3	.	.	novel
LDL	12	120978847	rs1169288	A	C	67429	0.324643	43780.6	0.99801	0.0441056	0.00659517	2.26929e-11	exonic	HNF1A	.	p.I27L	known
LDL	12	132858962	rs542792789	A	G	67429	0.0031382	423.211	0.87954	-0.340951	0.0588149	6.75057e-09	intronic	CHFR	.	.	novel
LDL	14	52437710	.	T	A	67429	0.000118896	16.034	0.37308	-2.87891	0.453086	2.09777e-10	intronic	TXNDC16	.	.	novel
LDL	14	55042419	.	ATTGT	A	67429	7.47157e-05	10.076	0.60312	-2.6696	0.43538	8.69701e-10	intronic	SOCS4	.	.	novel
LDL	16	56953457	rs56156922	T	C	67429	0.34091	45974.4	0.99166	-0.0538373	0.00652765	1.61651e-16	intergenic	HERPUD1;CETP	dist=9576;dist=8466	.	known
LDL	16	72110275	rs9302635	T	C	67429	0.174462	23527.6	0.99997	-0.0663849	0.00809624	2.4144e-16	intronic	DHX38	.	.	known
LDL	16	79839207	.	T	C	67429	0.000816049	110.051	0.87204	0.649551	0.1148	1.53051e-08	intergenic	LINC01229;LOC102724084	dist=37864;dist=316751	.	novel
LDL	17	7203059	rs200489612	G	A	67429	0.00578287	779.866	0.82668	-0.557875	0.0445723	6.08904e-36	intronic	DLG4	.	.	known
LDL	17	8857933	.	C	G	67429	0.000854269	115.205	0.99292	-0.597198	0.105882	1.69812e-08	intronic	PIK3R6	.	.	known
LDL	17	69086821	rs740516	C	G	67429	0.173135	23348.7	0.95512	-0.0646344	0.00829812	6.75186e-15	intronic	ABCA6	.	.	known
LDL	17	79123817	rs759732979	AG	A	67429	0.000140355	18.928	0.39366	2.3561	0.411199	1.0053e-08	intronic	RBFOX3	.	.	known
LDL	19	7854293	rs143194777	A	G	67429	0.000266522	35.9427	0.82543	1.97345	0.20377	3.50178e-22	intronic	EVI5L	.	.	known
LDL	19	11086922	rs73015024	G	T	67429	0.103145	13910	0.99424	-0.224847	0.010128	3.39603e-109	intergenic	SMARCA4;LDLR	dist=24640;dist=2440	.	known
LDL	19	14609794	.	C	T	67429	0.000484353	65.3189	0.9691	1.29142	0.142187	1.06106e-19	intronic	CLEC17A	.	.	novel
LDL	19	19259531	rs150641967	TGACA	T	67429	0.0884589	11929.4	0.99206	-0.0942194	0.0108711	4.43776e-18	intronic	HAPLN4	.	.	known
LDL	19	34078805	.	G	A	67429	0.00115356	155.567	0.86395	-0.540214	0.0976613	3.17497e-08	intergenic	KCTD15;LSM14A	dist=263044;dist=93642	.	known
LDL	19	36258823	.	C	G	67429	0.00120919	163.068	0.96876	-0.511177	0.0893883	1.07401e-08	intergenic	ZNF146;LOC100134317	dist=20050;dist=52520	.	known
LDL	19	44908822	rs7412	C	T	67429	0.0789485	10646.8	0.99992	-0.619983	0	4.09e-645	exonic	APOE	.	p.R(176/202)C	known
LDL	19	58150887	rs34003091	T	C	67429	0.156552	21112.2	0.96989	-0.0526833	0.00856833	7.817e-10	upstream	ZNF329	dist=106	.	known
LDL	20	17864040	rs2618566	G	T	67429	0.68503	42476.2	0.88296	-0.0434875	0.00702581	6.02881e-10	intergenic	BANF2;SNX5	dist=128168;dist=77556	.	known
LDL	20	40551182	rs1883711	G	C	67429	0.0522772	7050	0.80184	0.161202	0.0154628	1.90343e-25	intergenic	LINC01370;MAFB	dist=542653;dist=134666	.	known
HDL	1	26958422	rs79598313	C	T	69214	0.0356251	4931.52	0.97493	-0.111501	0.0168226	3.40205e-11	intronic	KDF1	.	.	known
HDL	1	39568233	rs58302493	G	A	69214	0.140218	19410.1	0.97163	-0.0542721	0.00901267	1.72531e-09	ncRNA_intronic	LOC101929516	.	.	known
HDL	1	146939139	.	C	G	69214	0.00293282	405.985	0.4675	0.468598	0.081378	8.49693e-09	intronic	NBPF12	.	.	novel
HDL	1	177007391	.	CA	C	69214	0.000727576	100.717	0.80301	-0.70368	0.126481	2.64377e-08	intronic	ASTN1	.	.	novel
HDL	1	200902681	rs146066525	C	T	69214	0.0136221	1885.68	0.92138	-0.156265	0.0277446	1.77841e-08	intronic	C1orf106	.	.	novel
HDL	1	215607041	.	A	G	69214	0.000642384	88.9239	0.5114	-1.00468	0.169978	3.40737e-09	intronic	KCTD3	.	.	known
HDL	1	230169242	rs10489615	A	G	69214	0.619746	52637.8	0.99938	0.0585788	0.00633299	2.24951e-20	intronic	GALNT2	.	.	known
HDL	2	21002409	rs1042034	C	T	69214	0.797194	28074.1	0.99999	-0.0794361	0.00767272	4.05362e-25	exonic	APOB	.	p.S4338N	known
HDL	2	73538394	.	A	C	69214	0.000143988	19.932	0.41343	-2.37026	0.395948	2.14674e-09	intronic	ALMS1	.	.	novel
HDL	2	164701742	rs12692738	T	C	69214	0.197031	27274.7	0.96826	0.0482295	0.00787903	9.28463e-10	intronic	COBLL1	.	.	known
HDL	2	218856229	rs200513066	TAGG	T	69214	0.0765267	10593.4	0.71892	-0.107633	0.0137017	3.98379e-15	intergenic	PRKAG3;WNT6	dist=24440;dist=3591	.	known
HDL	2	226248038	rs2943654	C	T	69214	0.597566	55708.1	0.98403	-0.0410162	0.00634568	1.02207e-10	intergenic	LOC646736;MIR5702	dist=67976;dist=410672	.	known
HDL	3	136384425	rs655720	C	T	69214	0.723213	38315	0.9849	-0.0382671	0.00696145	3.86316e-08	intronic	STAG1	.	.	known
HDL	3	157080684	rs1482853	C	A	69214	0.380906	52728	0.97857	0.0380476	0.0063923	2.64723e-09	downstream	LINC00880	dist=983	.	known
HDL	4	102267552	rs13107325	C	T	69214	0.0545291	7548.35	0.99823	-0.0823229	0.0135421	1.20925e-09	exonic	SLC39A8	.	p.A(324/391)T	known
HDL	4	169551952	rs771937769	G	A	69214	0.000938571	129.924	0.88023	-0.593546	0.105514	1.85222e-08	intronic	NEK1	.	.	novel
HDL	5	56565080	rs5868014	GC	G	69214	0.137407	19021	0.99093	-0.0526703	0.00898871	4.63978e-09	intronic	C5orf67	.	.	known
HDL	5	69230965	rs531652533	C	T	69214	0.0074793	1035.34	0.87761	-0.210723	0.0379625	2.84327e-08	downstream	MRPS36	dist=807	.	known
HDL	6	31384263	rs2442749	T	C	69214	0.299806	41501.6	0.69504	-0.0505223	0.00808078	4.0484e-10	intergenic	HLA-B;MICA	dist=27018;dist=15521	.	known
HDL	6	43790159	rs998584	C	A	69214	0.465488	64436.6	0.99792	-0.0372146	0.0061933	1.86839e-09	intergenic	VEGFA;LINC01512	dist=3673;dist=100869	.	known
HDL	6	127118902	rs577721086	T	C	69214	0.060645	8394.96	0.91897	-0.077166	0.0135173	1.13864e-08	upstream	RSPO3	dist=1	.	known
HDL	6	139513732	rs654689	G	A	69214	0.58309	57712.1	0.97675	0.0346333	0.00633757	4.6354e-08	intergenic	LINC01625;LOC100132735	dist=39136;dist=257341	.	known
HDL	6	160587614	rs41272086	G	A	69214	0.131386	18187.5	0.98644	-0.0562469	0.00918176	9.01525e-10	intronic	LPA	.	.	known
HDL	7	1168917	rs12702449	C	A	69214	0.436193	60381.3	0.95465	-0.0359405	0.00637292	1.7047e-08	intergenic	LOC101927021;UNCX	dist=2959;dist=64101	.	known
HDL	7	6421679	rs79949326	C	T	69214	0.265908	36809.1	0.99039	0.0417749	0.00700711	2.49493e-09	intronic	DAGLB	.	.	known
HDL	7	44202741	rs757070819	T	C	69214	0.000392203	54.2919	0.73125	-1.01244	0.181621	2.48291e-08	intronic	YKT6	.	.	known
HDL	7	73586691	rs35173225	C	T	69214	0.126614	17527	0.99431	0.0712359	0.009303	1.8987e-14	intergenic	TBL2;MLXIPL	dist=8008;dist=6503	.	known
HDL	7	130747710	rs34072724	G	A	69214	0.493308	68287.6	0.94794	0.0357237	0.00635322	1.87737e-08	intergenic	KLF14;MIR29A	dist=13677;dist=129037	.	known
HDL	7	138055558	rs563450096	C	T	69214	0.000527457	73.0148	0.86605	-0.789542	0.144277	4.43971e-08	intergenic	CREB3L2;AKR1D1	dist=53457;dist=20874	.	novel
HDL	8	9324101	rs2126263	G	A	69214	0.863601	18881.4	0.94029	0.0875396	0.00927212	3.68664e-21	upstream	LOC157273	dist=950	.	known
HDL	8	19956018	rs268	A	G	69214	0.0267881	3708.23	0.99907	-0.32568	0.0191006	3.45053e-65	exonic	LPL	.	p.N318S	known
HDL	8	115588795	rs6998144	T	C	69214	0.54531	62941.8	0.96881	0.037231	0.00630709	3.56863e-09	intronic	TRPS1	.	.	known
HDL	8	125494452	rs112875651	G	A	69214	0.377521	52259.5	0.96141	0.0578551	0.0065134	6.53857e-19	intergenic	TRIB1;LINC00861	dist=56047;dist=428071	.	known
HDL	9	104858516	rs188308962	A	G	69214	0.00547812	758.326	0.99818	-0.608547	0.041766	4.33243e-48	intronic	ABCA1	.	.	known
HDL	9	109240152	.	CA	C	69214	0.000790364	109.409	0.5992	-0.977299	0.141309	4.64478e-12	UTR3	EPB41L4B	NM_018424:c.*1510_*1509delinsG	.	novel
HDL	10	112184513	rs2419604	A	G	69214	0.70567	40743.5	0.91313	-0.0450017	0.00705218	1.75643e-10	upstream	GPAM	dist=734	.	known
HDL	11	47224846	rs7395581	G	A	69214	0.676982	44714.8	0.99284	-0.03916	0.00663171	3.52743e-09	intronic	DDB2	.	.	known
HDL	11	50569754	rs759429114	G	A	69214	0.000781842	108.229	0.67266	0.780513	0.135132	7.65245e-09	intergenic	LOC646813;NONE	dist=149123;dist=NONE	.	novel
HDL	11	61822009	rs28456	A	G	69214	0.327656	45356.7	0.99262	-0.0406133	0.00659801	7.48968e-10	intronic	FADS2	.	.	known
HDL	11	64075559	rs12799550	C	T	69214	0.0470992	6519.84	0.94367	-0.087409	0.014887	4.31872e-09	intronic	MACROD1	.	.	known
HDL	11	116778201	rs964184	G	C	69214	0.870886	17873	1	0.141899	0.00918423	7.50827e-54	UTR3	ZPR1	NM_001317086:c.*724C>G;NM_003904:c.*724C>G	.	known
HDL	11	120490012	.	A	C	69214	0.000186631	25.835	0.94719	-1.34688	0.231576	6.02117e-09	downstream	ARHGEF12	dist=76	.	novel
HDL	11	122630138	rs6589936	C	A	69214	0.406501	56271.1	0.95005	0.0358751	0.00644853	2.64734e-08	intergenic	MIR100HG;UBASH3B	dist=207267;dist=25552	.	known
HDL	11	128060053	rs56173895	C	T	69214	0.0605116	8376.49	0.96545	0.0736276	0.0131858	2.35228e-08	intergenic	LOC101929497;LINC02098	dist=723020;dist=148713	.	novel
HDL	12	124840464	rs61941677	C	G	69214	0.146317	20254.3	0.9666	-0.100428	0.00884488	7.05909e-30	intronic	SCARB1	.	.	known
HDL	15	43411079	rs575505283	AT	A	69214	0.00937623	1297.93	0.86187	-0.205508	0.0344265	2.38021e-09	intronic	TP53BP1	.	.	known
HDL	15	58431476	rs1800588	C	T	69214	0.185549	25685.2	0.99862	0.151423	0.00795363	8.22156e-81	upstream	LIPC	dist=500	.	known
HDL	15	76438434	.	A	G	69214	0.0001832	25.36	0.40203	2.03386	0.361373	1.82155e-08	intronic	SCAPER	.	.	novel
HDL	15	77799744	.	T	C	69214	0.000174921	24.214	0.40427	2.32212	0.368657	2.99853e-10	intronic	LINGO1	.	.	novel
HDL	16	56960616	rs17231506	C	T	69214	0.339179	46951.8	0.9924	0.295238	0	3.4e-444	intergenic	HERPUD1;CETP	dist=16735;dist=1307	.	known
HDL	16	59582373	.	G	C	69214	0.000202495	28.031	0.99116	-1.99651	0.217796	4.86955e-20	intergenic	GOT2;APOOP5	dist=848016;dist=171768	.	novel
HDL	16	60765580	rs760008623	C	T	69214	0.000451331	62.4768	0.36141	-1.78903	0.243187	1.88657e-13	intergenic	LOC729159;MIR4426	dist=405787;dist=290127	.	novel
HDL	16	62938187	.	A	G	69214	0.000125654	17.394	0.52382	-3.32777	0.378382	1.43395e-18	intergenic	CDH8;CDH11	dist=901352;dist=2005566	.	novel
HDL	16	67275732	rs187144829	T	C	69214	0.000801838	110.997	0.96538	-1.59735	0.11093	5.20141e-47	intergenic	SLC9A5;PLEKHG4	dist=3541;dist=2425	.	known
HDL	16	76424636	rs559636178	G	A	69214	0.000317469	43.9466	0.72771	-1.38147	0.199561	4.43517e-12	intronic	CNTNAP4	.	.	novel
HDL	16	79596851	.	G	A	69214	0.00019681	27.244	0.70582	-1.56693	0.261372	2.03442e-09	UTR3	MAF	NM_001031804:c.*1930C>T	.	novel
HDL	16	81504155	rs2966092	C	G	69214	0.713895	39604.9	0.92681	0.0436824	0.00708389	6.98475e-10	intronic	CMIP	.	.	known
HDL	17	43763481	rs77697917	C	T	69214	0.0300523	4160.08	0.94509	-0.272213	0.0184755	3.91346e-49	intergenic	SOST;DUSP3	dist=4693;dist=2640	.	known
HDL	17	68781934	rs34216592	G	A	69214	0.141243	19552	0.9237	-0.0591221	0.00919716	1.2904e-10	intergenic	LINC01482;ABCA8	dist=102328;dist=85353	.	known
HDL	18	49583585	rs77960347	A	G	69214	0.014607	2022.02	0.99646	0.314233	0.0256668	1.8354e-34	exonic	LIPG	.	p.N(322/396)S	known
HDL	19	8364439	rs116843064	G	A	69214	0.0296315	4101.83	0.99778	0.222999	0.0182838	3.24213e-34	exonic	ANGPTL4	.	p.E40K	known
HDL	19	33727645	rs563494278	C	G	69214	0.000341621	47.2899	0.83402	1.00056	0.182466	4.16895e-08	intronic	CHST8	.	.	known
HDL	19	44908684	rs429358	T	C	69214	0.17427	24123.9	0.98511	-0.115101	0.00817581	5.16468e-45	exonic	APOE	.	p.C(130/156)R	known
HDL	19	54296648	.	G	A	69214	0.637144	50229.4	0.70044	-0.0686722	0.00766082	3.12866e-19	intergenic	MIR4752;LILRA5	dist=14468;dist=10422	.	novel
HDL	20	44413724	rs1800961	C	T	69214	0.0514888	7127.49	0.99618	-0.117795	0.0139868	3.70527e-17	exonic	HNF4A	.	p.T(139/117/132/114)I	known
HDL	20	45961331	rs6073971	C	T	69214	0.18622	25778.1	0.9961	-0.0768613	0.00796765	5.07776e-22	intronic	ZNF335	.	.	known
HDL	22	21644544	rs12484001	C	T	69214	0.19365	26806.6	0.87497	-0.0577159	0.00834436	4.62118e-12	downstream	SDF2L1	dist=245	.	known
HDL	X	14875053	rs139120857	G	A	69214	0.0651197	9014.39	0.95404	0.0727315	0.0104934	4.17434e-12	intronic	MOSPD2	.	.	known
GGT	1	16170777	rs28629977	G	C	21530	0.608295	16866.8	0.96787	0.0759564	0.0105618	6.40142e-13	intergenic	EPHA2;ARHGEF19	dist=14668;dist=27077	.	known
GGT	1	161631505	rs61803028	C	A	21530	0.156374	6733.45	0.89328	0.0810156	0.0146695	3.3378e-08	intronic	FCGR3B	.	.	novel
GGT	2	191247926	rs34765012	A	G	21530	0.31557	13588.4	0.95503	0.0685229	0.0110853	6.35214e-10	intronic	MYO1B	.	.	known
GGT	3	78741405	rs73111654	T	A	21530	0.0142426	613.288	0.82029	-0.265601	0.0471366	1.75345e-08	intronic	ROBO1	.	.	novel
GGT	4	31404088	.	TATTA	T	21530	0.000717325	30.888	0.59982	1.32723	0.241858	4.07348e-08	intergenic	LINC02497;LINC02506	dist=192414;dist=593287	.	novel
GGT	4	145872475	rs4293803	G	C	21530	0.180633	7778.06	0.99013	0.0948669	0.0132543	8.21997e-13	intronic	ZNF827	.	.	known
GGT	7	22034130	rs568569760	C	T	21530	0.000369903	15.928	0.43366	2.31619	0.381932	1.32441e-09	intergenic	CDCA7L;RAPGEF5	dist=88206;dist=84160	.	novel
GGT	7	28014158	rs184289351	T	C	21530	0.000648746	27.935	0.89631	1.14607	0.206266	2.75609e-08	intronic	JAZF1	.	.	novel
GGT	11	84461495	rs763342570	T	C	21530	0.000871712	37.5359	0.45058	1.36835	0.249005	3.90096e-08	intronic	DLG2	.	.	novel
GGT	12	120986153	rs2393791	C	T	21530	0.629179	15967.6	0.99193	0.123974	0.0105236	4.91074e-32	intronic	HNF1A	.	.	known
GGT	14	103100683	rs61418148	T	C	21530	0.217612	9370.38	0.98687	0.133411	0.0123628	3.78294e-27	intronic	EXOC3L4	.	.	known
GGT	14	105879810	rs112385527	C	T	21530	0.0013845	59.6166	0.35404	1.25924	0.2224	1.49571e-08	intergenic	MIR4537;FAM30A	dist=20257;dist=38169	.	novel
GGT	22	17968788	rs28434757	G	A	21530	0.183805	7914.65	0.9617	-0.0906606	0.0133589	1.14843e-11	intronic	MICAL3	.	.	known
GGT	22	24601103	rs3859862	A	G	21530	0.318921	13732.8	0.95857	0.236666	0.0110506	9.36213e-102	intronic	GGT1	.	.	known
CRP	1	26958422	rs79598313	C	T	47507	0.0357588	3397.59	0.97493	-0.126857	0.0189261	2.04519e-11	intronic	KDF1	.	.	known
CRP	1	65636574	rs1805096	G	A	47507	0.401688	38166	1.00	-0.102205	0.00708365	3.43449e-47	exonic	LEPR	.	.	known
CRP	1	154441610	rs4453032	A	G	47507	0.381308	36229.6	0.98403	-0.0883002	0.00720617	1.6108e-34	intronic	IL6R	.	.	known
CRP	1	159712443	rs1205	C	T	47507	0.336318	31954.9	0.98384	-0.178314	0.00741417	8.27671e-128	UTR3	CRP	NM_001329058:c.*148G>A;NM_000567:c.*1082G>A;NM_001329057:c.*374G>A	.	known
CRP	2	27508073	rs1260326	T	C	47507	0.677586	30633.9	0.99946	-0.065523	0.00740482	8.85548e-19	exonic	GCKR	.	p.L446P	known
CRP	2	113083453	rs6734238	A	G	47507	0.409289	38888.2	0.99962	0.0458971	0.00706846	8.40218e-11	intergenic	IL1F10;IL1RN	dist=7603;dist=34440	.	known
CRP	6	32245275	rs9267954	A	T	47507	0.218115	20724	0.42975	0.0710725	0.012862	3.28058e-08	intergenic	NOTCH4;LOC101929163	dist=21208;dist=9898	.	known
CRP	8	9325848	rs9987289	A	G	47507	0.871499	12209.4	0.94689	0.09018	0.0106713	2.89486e-17	ncRNA_intronic	LOC157273	.	.	known
CRP	9	37363641	rs779732076	G	A	47507	0.000359968	34.202	0.86581	1.2473	0.195961	1.95214e-10	intergenic	ZCCHC7;GRHPR	dist=5493;dist=59069	.	novel
CRP	10	58741210	rs147646995	T	C	47507	0.0153977	1463	0.72599	0.185062	0.0330825	2.21976e-08	intronic	BICC1	.	.	novel
CRP	12	120986603	rs2393776	G	A	47507	0.632219	34944.4	0.99215	0.130442	0.00724959	2.2091e-72	intronic	HNF1A	.	.	known
CRP	14	72545177	rs2239222	A	G	47507	0.358616	34073.6	0.9258	0.046874	0.00754245	5.14241e-10	intronic	RGS6	.	.	known
CRP	15	53447229	rs79391862	A	C	47507	0.035983	3418.89	0.92443	-0.166929	0.0194848	1.06095e-17	intergenic	LINC02490;WDR72	dist=317531;dist=66512	.	novel
CRP	16	51402971	rs17616063	A	G	47507	0.0725663	6894.82	0.78995	-0.127338	0.0151077	3.49518e-17	ncRNA_intronic	MIR548AI	.	.	known
CRP	19	44908684	rs429358	T	C	47507	0.174356	16566.3	0.98511	-0.227488	0.00919317	3.4813e-135	exonic	APOE	.	p.C(130/156)R	known
AST	10	17839303	rs377536650	A	C	21528	0.428228	18437.8	0.79311	0.161863	0.0115107	6.50883e-45	intronic	MRC1	.	.	known
AST	19	45177391	.	A	G	21528	0.000560967	24.153	0.31836	2.44796	0.370496	3.9155e-11	intronic	TRAPPC6A	.	.	novel
AST	19	46932214	rs547445211	G	A	21528	0.000655587	28.227	0.33641	1.91121	0.329624	6.70508e-09	intronic	ARHGAP35	.	.	known
ALT	1	150213602	rs6670541	A	G	48569	0.0212289	2062.14	0.89788	-0.151644	0.0251178	1.56707e-09	intergenic	LOC105371433;ANP32E	dist=32374;dist=4815	.	novel
ALT	3	149476550	rs149613516	C	G	48569	0.0343211	3333.88	0.95449	-0.11434	0.0193534	3.46238e-09	intronic	TM4SF4	.	.	known
ALT	3	172576710	rs79287178	G	A	48569	0.0305836	2970.83	0.93854	-0.126688	0.020671	8.85421e-10	ncRNA_intronic	LINC02068	.	.	novel
ALT	4	145860595	rs4835261	T	C	48569	0.184634	17934.9	0.99991	0.051206	0.00885584	7.37419e-09	intronic	ZNF827	.	.	known
ALT	8	35192622	rs72632762	T	C	48569	0.139844	13584.2	0.90797	0.0572191	0.0104077	3.84645e-08	intergenic	LINC01288;UNC5D	dist=327824;dist=42835	.	novel
ALT	8	144506797	rs147998249	G	C	48569	0.00104288	101.303	0.99498	-1.42953	0.106764	6.95238e-41	exonic	GPT	.	p.V452L	novel
ALT	9	114377802	rs4979372	T	C	48569	0.458198	44508.4	0.98662	-0.0475151	0.00695523	8.39936e-12	intronic	AKNA	.	.	known
ALT	10	100164661	rs10883451	T	C	48569	0.477508	46384.2	0.99219	-0.0579124	0.00692555	6.15952e-17	intronic	ERLIN1	.	.	known
ALT	11	94197073	rs12788672	C	G	48569	0.230834	22422.8	0.99427	-0.0515888	0.00815941	2.57169e-10	intergenic	PANX1;IZUMO1R	dist=15102;dist=108564	.	novel
ALT	14	89027580	rs144238408	G	T	48569	0.0172278	1673.48	0.74273	0.172373	0.0306555	1.87766e-08	intergenic	TTC8;FOXN3	dist=149584;dist=128592	.	novel
ALT	14	94378610	rs28929474	C	T	48569	0.0197935	1922.7	0.99969	0.221786	0.024759	3.31239e-19	exonic	SERPINA1	.	p.E366K	known
ALT	16	8875971	rs147842850	C	T	48569	0.00863258	838.552	0.65736	0.272093	0.045458	2.15614e-09	intergenic	CARHSP1;USP7	dist=6959;dist=16123	.	novel
ALT	18	5130163	.	A	C	48569	0.000115414	11.211	0.37561	2.98901	0.519144	8.5338e-09	intergenic	LINC01892;AKAIN1	dist=31383;dist=12748	.	novel
ALT	19	19321481	rs140868651	AG	A	48569	0.0863279	8385.72	0.99046	0.0886533	0.0122738	5.0859e-13	intronic	MAU2	.	.	novel
ALT	19	35981142	.	C	G	48569	0.000645174	62.6709	0.89421	0.866045	0.14361	1.63429e-09	intergenic	LOC105372383;SDHAF1	dist=17072;dist=14046	.	novel
ALT	19	39352092	rs773561743	C	T	48569	0.000902314	87.649	0.94526	0.862267	0.118092	2.84286e-13	UTR5	SAMD4B	NM_018028:c.-4802C>T	.	novel
ALT	19	45177391	.	A	G	48569	0.000363534	35.313	0.31836	4.44221	0.314193	2.19926e-45	intronic	TRAPPC6A	.	.	novel
ALT	22	43945024	rs2294915	C	T	48569	0.249275	24214.1	0.98901	0.0872579	0.00800654	1.17401e-27	intronic	PNPLA3	.	.	known
ALP	1	12042824	.	C	CG	48578	0.000169583	16.476	0.94464	-1.74532	0.285321	9.5342e-10	intergenic	MIIP;TNFRSF8	dist=10775;dist=20553	.	novel
ALP	1	21563248	rs138587317	G	A	48578	0.00348932	339.008	0.99949	-1.71338	0.0606235	9.9651e-176	exonic	ALPL	.	p.E(69/91/146)K	known
ALP	1	26442609	rs761670999	AG	A	48578	0.000612149	59.4739	0.86227	-1.04137	0.15744	3.73168e-11	intronic	DHDDS	.	.	novel
ALP	1	30601616	rs567927502	C	G	48578	0.000301144	29.2579	0.4583	-2.10587	0.300136	2.2771e-12	intergenic	LINC01648;MATN1	dist=564004;dist=109661	.	novel
ALP	1	167561097	rs187914547	C	T	48578	0.00953797	926.671	0.86715	0.219226	0.039461	2.76785e-08	intergenic	CREG1;RCSD1	dist=7278;dist=69096	.	novel
ALP	2	27508073	rs1260326	T	C	48578	0.67685	31395.9	0.99946	-0.049179	0.00759219	9.32037e-11	exonic	GCKR	.	p.L446P	known
ALP	3	136206349	rs1154988	T	A	48578	0.766321	22703.3	0.97472	0.049163	0.00850947	7.58398e-09	intergenic	MSL2;PCCB	dist=10503;dist=43976	.	novel
ALP	4	1022919	rs114963163	C	T	48578	0.000128433	12.478	0.3749	-2.81784	0.508755	3.04742e-08	intronic	FGFRL1	.	.	novel
ALP	4	99131582	rs1126670	C	A	48578	0.704441	28715.3	0.99999	-0.0452844	0.007843	7.74771e-09	exonic	ADH4	.	.	novel
ALP	4	109788119	rs568819524	C	T	48578	0.000247982	24.093	0.83393	-1.48248	0.246876	1.91371e-09	intronic	CFI	.	.	novel
ALP	6	24429112	rs573778305	CT	C	48578	0.00849247	825.094	0.96767	-0.86814	0.0394386	2.18812e-107	exonic	GPLD1	.	p.V815Sfs*46	known
ALP	6	31053602	.	A	G	48578	0.00105287	102.293	0.83396	-0.669037	0.120036	2.49489e-08	intronic	HCG22	.	.	novel
ALP	6	32392347	.	C	G	48578	0.000765736	74.3959	0.7158	0.910866	0.152437	2.29579e-09	ncRNA_intronic	HCG23;LOC101929163	.	.	novel
ALP	6	33957738	rs181464308	C	T	48578	0.00146758	142.585	0.71882	0.665548	0.109498	1.21546e-09	intergenic	MIR7159;MIR1275	dist=58538;dist=42234	.	novel
ALP	6	38141068	rs766429447	C	CG	48578	0.00133678	129.876	0.83387	0.658065	0.106451	6.33435e-10	intronic	ZFAND3	.	.	novel
ALP	6	161040247	.	A	G	48578	0.000501183	48.6929	0.8575	-0.987196	0.172268	1.00088e-08	intronic	MAP3K4	.	.	novel
ALP	7	127374384	rs139681633	T	C	48578	0.0115058	1117.86	0.998	-0.220751	0.0334556	4.15795e-11	exonic	ZNF800	.	p.I318V	novel
ALP	8	9326086	rs4841132	A	G	48578	0.878082	11845.1	0.99998	-0.0913104	0.0109027	5.52211e-17	ncRNA_exonic	LOC157273	.	.	known
ALP	8	119000461	rs11995824	C	G	48578	0.529698	45692.7	0.99987	0.0476243	0.0071447	2.63425e-11	intronic	COLEC10	.	.	known
ALP	8	125487789	rs28601761	C	G	48578	0.409233	39759.5	0.97738	-0.0686303	0.00737051	1.26062e-20	intergenic	TRIB1;LINC00861	dist=49384;dist=434734	.	known
ALP	8	144414342	rs2272662	T	C	48578	0.615749	37332.3	0.9856	-0.0406783	0.00740964	4.02138e-08	exonic	SLC39A4	.	p.T(332/357)A	novel
ALP	9	101489388	rs200995190	CA	C	48578	0.0308544	2997.69	0.90468	0.17493	0.0215172	4.30122e-16	intergenic	TMEM246;RNF20	dist=2167;dist=44460	.	known
ALP	9	133271182	.	T	C	48578	0.698575	29285.2	0.9892	0.302667	0	1.94e-330	intronic	ABO	.	.	known
ALP	10	25759193	rs745513740	A	G	48578	0.00010688	10.384	0.3627	-3.36628	0.57074	3.67742e-09	intergenic	LINC00836;LOC101929073	dist=26258;dist=165185	.	novel
ALP	10	63511728	rs10740131	A	T	48578	0.490448	47649.9	0.98473	0.0710242	0.00716473	3.65381e-23	intronic	JMJD1C	.	.	known
ALP	10	102186723	rs75398587	C	G	48578	0.0642251	6239.85	0.99584	-0.0800784	0.0145143	3.44417e-08	intergenic	NOLC1;ELOVL3	dist=22852;dist=39555	.	novel
ALP	10	123342616	rs551777312	A	G	48578	0.00040086	38.946	0.7484	-1.16104	0.206588	1.90875e-08	intergenic	BUB3;GPR26	dist=177246;dist=323739	.	novel
ALP	11	297970	rs3817640	C	T	48578	0.04622	4490.55	0.74013	0.116684	0.0198497	4.14275e-09	downstream	IFITM5	dist=231	.	known
ALP	11	126416693	rs10893507	A	C	48578	0.486497	47266.1	0.94504	-0.0899239	0.00733986	1.65021e-34	intergenic	ST3GAL4;KIRREL3	dist=2052;dist=6808	.	known
ALP	11	134031308	rs75906836	G	C	48578	0.104607	10163.2	0.89117	0.0680754	0.0123205	3.28772e-08	upstream	LOC100128239	dist=964	.	novel
ALP	12	461674	rs7966590	G	A	48578	0.531956	45473.3	0.88881	0.0625805	0.00758209	1.53528e-16	intronic	B4GALNT3	.	.	known
ALP	12	120986153	rs2393791	C	T	48578	0.633021	35654.2	0.99193	-0.0505963	0.00744358	1.06594e-11	intronic	HNF1A	.	.	known
ALP	13	42394913	rs9533095	G	T	48578	0.537743	44911.1	0.98477	0.0530818	0.00717423	1.37255e-13	intergenic	AKAP11;LINC02341	dist=71646;dist=29979	.	known
ALP	13	94594883	rs35842744	TTA	T	48578	0.327663	31834.4	0.9724	0.0509367	0.00770778	3.883e-11	intronic	TGDS	.	.	known
ALP	14	94378610	rs28929474	C	T	48578	0.0197898	1922.7	0.99969	0.163329	0.0256972	2.07222e-10	exonic	SERPINA1	.	p.E366K	known
ALP	16	79683025	rs59617251	G	A	48578	0.35294	34290.2	0.97097	0.0414359	0.00758601	4.70424e-08	intergenic	MAF;MAFTRR	dist=82300;dist=38287	.	known
ALP	17	7176936	rs758641530	CCCCCAGCCCCAG	C	48578	0.00619366	601.751	0.77388	1.41356	0.051869	1.55046e-163	intronic	ASGR1	.	.	known
ALP	17	12535642	rs563722433	G	A	48578	0.000108496	10.541	0.57217	-2.63613	0.432887	1.13161e-09	intergenic	MAP2K4;LINC00670	dist=391811;dist=14326	.	novel
ALP	17	30532722	rs140746674	G	A	48578	0.000135751	13.189	0.89482	-1.77382	0.317149	2.23149e-08	intergenic	GOSR1;TBC1D29	dist=5908;dist=26844	.	novel
ALP	17	32126039	rs137861746	G	C	48578	0.000195274	18.972	0.61245	-1.74772	0.308684	1.49767e-08	intergenic	LRRC37B;LOC105371730	dist=72538;dist=15187	.	novel
ALP	18	2735108	.	A	G	48578	0.000770409	74.8499	0.95131	-0.737383	0.131192	1.90273e-08	intronic	SMCHD1	.	.	novel
ALP	18	44000761	rs538328940	C	G	48578	0.00010759	10.453	0.38303	-3.31067	0.581184	1.22349e-08	intergenic	SYT4;LINC01478	dist=723111;dist=322674	.	novel
ALP	19	19225799	rs2238675	C	T	48578	0.124701	12115.4	0.96146	-0.081257	0.0109501	1.16508e-13	intronic	NCAN	.	.	novel
ALP	19	40835324	rs12461964	A	G	48578	0.475251	46173.5	0.94029	-0.0499305	0.00736116	1.17736e-11	intergenic	CYP2T1P;CYP2A6	dist=24224;dist=8214	.	novel
ALP	19	44927023	rs5112	C	G	48578	0.539049	44784.2	0.82549	-0.0710953	0.00782376	1.01722e-19	ncRNA_exonic	APOC1P1	.	.	novel
ALP	19	48703160	rs492602	A	G	48578	0.434259	42190.8	0.9998	-0.108175	0.00720396	5.76867e-51	exonic	FUT2	.	p.A68A	known
ALP	19	54173495	rs8736	T	C	48578	0.59039	39796.1	0.9437	-0.0458429	0.00744744	7.48263e-10	UTR3	MBOAT7	NM_024298:c.*549A>G;NM_001146083:c.*549A>G;NM_001146056:c.*549A>G	.	novel
ALP	X	152796978	.	C	T	48578	0.000221273	21.498	0.3304	-1.99256	0.344106	7.01605e-09	intergenic	MAGEA6;CETN2	dist=27249;dist=30349	.	novel

## Sheet: Data S3
Data S3: 161 unique variant-trait associations with p-value < 5x10-8 identified by conditional analysis of the 201 primary loci.
The first round of conditional analysis was performed after conditioning on the locus index variant unless a different variant is specified for conditional analysis round 1. Subsequent rounds of analysis condition on both the index variant and the lead variant(s) from the previous round(s).
Trait	Locus index variant	Conditional Analysis Round	Chr	Pos (Build 38)	rsID	Ref	Alt	N	AF	AC	Imputation Rsq	Beta	SE	Conditional P-value	Function	Nearest Genes	Distance to Nearest Genes	Protein Change	Novelty of locus-trait association
ALP	chr1:21563248:G:A	1	1	19858109	rs780135220	C	T	48578	0.00082066	79.732	0.94693	-1.39921	0.127654	5.88881e-28	intergenic	RNF186;OTUD3	dist=42831;dist=24286	.	novel
ALP	chr1:21563248:G:A	2	1	21563248	rs138587317	G	A	48578	0.00348932	339.008	0.99949	-1.57191	0.0662876	2.61329e-124	exonic	ALPL	.	p.E(69/91/146)K	known
ALP	chr1:21563248:G:A	3	1	21563267	rs149344982	G	A	48578	0.00909477	883.611	0.90608	-0.771981	0.0388473	7.08313e-88	exonic	ALPL	.	p.R(75/97/152)H	known
ALP	chr1:21563248:G:A	4	1	21459575	rs4654748	C	T	48578	0.443544	43093	0.99943	-0.127387	0.00708565	2.89127e-72	intronic	NBPF3	.	.	known
ALP	chr1:21563248:G:A	5	1	21564139	rs121918007	G	A	48578	0.00156456	152.006	0.99994	-1.25099	0.0877081	3.71474e-46	exonic	ALPL	.	p.E(114/136/191)K	known
ALP	chr1:21563248:G:A	6	1	21607833	rs115051087	A	C	48578	0.0539254	5239.18	0.97498	-0.182111	0.0159344	3.00145e-30	intronic	RAP1GAP	.	.	known
ALP	chr1:21563248:G:A	7	1	20943474	rs772903859	T	C	48578	0.000103802	10.085	0.46599	-5.1963	0.490276	3.02108e-26	intronic	EIF4G3	.	.	known
ALP	chr1:21563248:G:A	8	1	21572559	rs10917017	C	T	48578	0.0986904	9588.36	0.99293	-0.104414	0.0116775	3.839e-19	intronic	ALPL	.	.	known
ALP	chr1:21563248:G:A	9	1	21577713	rs1697405	C	T	48578	0.418775	40686.5	0.95082	-0.0663932	0.00797521	8.43698e-17	UTR3	ALPL	NM_000478:c.*65C>T;NM_001177520:c.*65C>T;NM_001127501:c.*65C>T	.	known
ALP	chr1:21563248:G:A	10	1	22785595	.	G	T	48578	0.00013185	12.81	0.3079	-4.09485	0.512525	1.35434e-15	intronic	EPHB2	.	.	novel
ALP	chr1:21563248:G:A	11	1	21540071	rs7547128	G	A	48578	0.52451	50959.3	0.97786	0.0540677	0.00774293	2.89268e-12	intronic	ALPL	.	.	known
ALP	chr1:21563248:G:A	12	1	21559489	rs1697417	A	G	48578	0.359303	34908.4	0.99085	0.0832216	0.0109986	3.83118e-14	intronic	ALPL	.	.	known
ALP	chr1:21563248:G:A	13	1	20852222	.	G	A	48578	0.000289061	28.084	0.99239	-1.33787	0.203128	4.50773e-11	intronic	EIF4G3	.	.	known
ALP	chr1:21563248:G:A	14	1	21493549	rs12132412	A	G	48578	0.380314	36949.8	0.95492	-0.117452	0.0154385	2.78895e-14	intergenic	NBPF3;ALPL	dist=8649;dist=15809	.	known
ALP	chr1:21563248:G:A	15	1	21567972	rs143727932	C	T	48578	0.00616552	599.017	0.97301	0.29978	0.045149	3.14108e-11	intronic	ALPL	.	.	known
ALP	chr1:21563248:G:A	16	1	18150728	.	G	T	48578	0.000128258	12.461	0.59158	-2.70844	0.408367	3.30322e-11	intronic	IGSF21	.	.	novel
ALP	chr1:21563248:G:A	17	1	21564143	rs765011829	T	C	48578	0.000252707	24.552	0.93397	-1.49496	0.226519	4.11972e-11	exonic	ALPL	.	p.M(115/137/192)T	known
ALP	chr1:21563248:G:A	18	1	23771373	.	C	T	48578	0.000107549	10.449	0.95545	-2.22787	0.339802	5.51299e-11	ncRNA_intronic	ELOA-AS1	.	.	novel
ALP	chr1:21563248:G:A	19	1	21568574	.	G	A	48578	0.000105398	10.24	0.97452	-2.06042	0.339676	1.3127e-09	intronic	ALPL	.	.	known
ALP	chr1:21563248:G:A	20	1	21584655	rs191712417	C	G	48578	0.00708397	688.25	0.92599	-0.24133	0.0431725	2.27196e-08	intergenic	ALPL;RAP1GAP	dist=6243;dist=11566	.	known
ALP	chr1:21563248:G:A	21	1	21604049	rs3767111	C	T	48578	0.267875	26025.7	0.96883	-0.0510797	0.00936881	4.97765e-08	intronic	RAP1GAP	.	.	known
ALP	chr1:30601616:C:G	2	1	30292804	rs182506199	A	G	48578	0.000226419	21.998	0.81851	-1.43303	0.257913	2.75592e-08	intergenic	LINC01648;MATN1	dist=255192;dist=418473	.	novel
ALP	chr17:7176936:CCCCCAGCCCCAG:C	2	17	7176997	rs55714927	C	T	48578	0.202956	19718.4	0.86181	0.120387	0.00949439	7.64897e-37	exonic	ASGR1	.	.	known
ALP	chr17:7176936:CCCCCAGCCCCAG:C	3	17	9045389	.	T	G	48578	0.000310007	30.119	0.43327	2.22595	0.304326	2.58604e-13	intronic	NTN1	.	.	novel
ALP	chr17:7176936:CCCCCAGCCCCAG:C	4	17	6477193	rs200965929	C	T	48578	0.000317942	30.89	0.51106	1.65886	0.285283	6.07051e-09	exonic	PITPNM3	.	.	known
ALP	chr6:24429112:CT:C	1	6	23425763	.	A	G	48578	0.0012688	123.272	0.60896	1.18551	0.1266	7.66017e-21	intergenic	LOC105374972;NRSN1	dist=707839;dist=700423	.	novel
ALP	chr6:24429112:CT:C	2	6	24429112	rs573778305	CT	C	48578	0.00849247	825.094	0.96767	-0.785512	0.039345	1.11619e-88	exonic	GPLD1	.	p.V815Sfs*46	known
ALP	chr6:24429112:CT:C	3	6	23534937	.	C	T	48578	0.00385088	374.136	0.96502	-0.406952	0.0579327	2.14747e-12	intergenic	LOC105374972;NRSN1	dist=817013;dist=591249	.	known
ALP	chr6:24429112:CT:C	4	6	24487149	rs10550775	CAT	C	48578	0.131409	12767.1	0.9982	-0.128836	0.0104564	6.95922e-35	intronic	GPLD1	.	.	known
ALP	chr6:24429112:CT:C	5	6	24460280	rs140895057	G	A	48578	0.00250831	243.697	0.99774	1.05089	0.0965011	1.28733e-27	exonic	GPLD1	.	p.P336L	known
ALP	chr6:24429112:CT:C	6	6	24416254	rs62401887	A	G	48578	0.193766	18825.5	0.99788	0.0879062	0.00894703	8.77214e-23	intronic	MRS2	.	.	known
ALP	chr6:24429112:CT:C	7	6	24472586	rs62400471	G	A	48578	0.00173387	168.456	0.96494	-0.660704	0.0861675	1.75152e-14	exonic	GPLD1	.	p.R181C	known
ALP	chr6:24429112:CT:C	8	6	24449880	rs149093201	G	A	48578	0.0018841	183.052	0.99958	-0.557897	0.0801822	3.45478e-12	exonic	GPLD1	.	p.S452L	known
ALP	chr6:24429112:CT:C	9	6	24006292	rs564695504	A	G	48578	0.0059299	576.125	0.99342	-0.309793	0.0456576	1.15982e-11	intergenic	LOC105374972;NRSN1	dist=1288368;dist=119894	.	known
ALP	chr6:24429112:CT:C	10	6	24476203	rs61754637	T	C	48578	0.00808762	785.761	0.99969	-0.315423	0.0462888	9.47713e-12	exonic	GPLD1	.	p.N103S	known
ALP	chr6:24429112:CT:C	11	6	24336467	.	T	C	48578	0.000770812	74.889	0.96157	-0.757973	0.128423	3.58804e-09	intronic	DCDC2	.	.	known
ALP	chr6:24429112:CT:C	12	6	24432322	rs1742280	G	A	48578	0.344097	33431.1	0.997	-0.0460997	0.00833744	3.21627e-08	intronic	GPLD1	.	.	known
ALP	chr9:101489388:CA:C	2	9	101451646	rs6479052	G	A	48578	0.708028	68789.1	0.86283	-0.0538773	0.00846524	1.95893e-10	intergenic	ALDOB;TMEM246-AS1	dist=15866;dist=16793	.	known
ALP	chr9:133271182:T:C	2	9	133263362	.	GCGCCCACCACTA	G	48578	0.211991	20596.2	0.99533	-0.137125	0.0139786	1.0236e-22	intronic	ABO	.	.	known
ALT	chr19:19321481:AG:A	2	19	19269704	rs187429064	A	G	48569	0.0173712	1687.41	0.77876	0.14774	0.0255857	7.72657e-09	exonic	TM6SF2	.	p.L156P	known
ALT	chr19:35981142:C:G	2	19	36604559	rs749549152	G	A	48569	0.000725277	70.452	0.97464	0.631592	0.111204	1.35033e-08	intronic	ZNF529	.	.	novel
ALT	chr19:39352092:C:T	2	19	38901221	.	GTTAA	G	48569	0.000571208	55.486	0.87411	0.962744	0.133681	5.94319e-13	intronic	NFKBIB	.	.	novel
ALT	chr19:39352092:C:T	3	19	38779302	rs79228105	A	G	48569	0.20884	20286.3	0.98124	0.0409281	0.0072916	1.98788e-08	intergenic	LGALS7;LGALS7B	dist=5785;dist=9908	.	novel
ALT	chr19:45177391:A:G	2	19	44908684	rs429358	T	C	48569	0.173275	16831.6	0.98511	-0.0444163	0.0078319	1.41799e-08	exonic	APOE	.	p.C(130/156)R	known
ALT	chr8:144506797:G:C	2	8	144505018	rs200479839	G	A	48569	0.000543361	52.781	0.99544	-1.3967	0.127132	4.45233e-28	exonic	GPT	.	p.G128S	novel
ALT	chr8:144506797:G:C	3	8	144399976	rs200643769	C	T	48569	0.00156675	152.191	0.82687	-0.866517	0.0808122	7.97232e-27	intronic	CPSF1	.	.	novel
ALT	chr8:144506797:G:C	4	8	144504778	rs201815297	C	T	48569	0.00037422	36.351	0.98836	-1.13603	0.153505	1.35563e-13	exonic	GPT	.	p.A87V	novel
ALT	chr8:144506797:G:C	5	8	144537082	.	G	A	48569	0.000232926	22.626	0.93067	-1.31007	0.197273	3.11745e-11	intronic	ARHGAP39	.	.	novel
AST	chr10:17839303:A:C	2	10	17771908	rs199698310	CT	C	21528	0.185301	7978.31	0.84437	0.113299	0.0150566	5.27713e-14	intronic	TMEM236	.	.	known
AST	chr10:17839303:A:C	3	10	17907835	rs374660322	T	C	21528	0.339874	14633.6	0.90467	-0.0756633	0.0127098	2.63055e-09	intronic	MRC1	.	.	known
CRP	chr1:154441610:A:G	2	1	154408627	rs12083537	A	G	47507	0.191933	18236.3	0.93333	-0.0613518	0.00778438	3.23756e-15	intronic	IL6R	.	.	known
CRP	chr1:159712443:C:T	2	1	159730897	rs10797053	A	G	47507	0.702075	66706.9	0.96978	0.112695	0.00732046	1.78248e-53	intergenic	CRP;DUSP23	dist=16308;dist=50049	.	known
CRP	chr1:159712443:C:T	3	1	159714024	rs77832441	G	A	47507	0.00271162	257.642	0.9977	-0.669717	0.0562411	1.07564e-32	exonic	CRP	.	p.T59M	known
CRP	chr1:159712443:C:T	4	1	159713648	rs1800947	C	G	47507	0.070139	6664.19	0.97234	-0.147228	0.0125522	9.01973e-32	exonic	CRP	.	p.L184L	known
CRP	chr1:159712443:C:T	5	1	159752266	rs4131568	C	T	47507	0.341493	32446.6	0.98363	-0.102966	0.00977245	5.87387e-26	intergenic	CRP;DUSP23	dist=37677;dist=28680	.	known
CRP	chr1:65636574:G:A	2	1	65635296	rs146716300	TA	T	47507	0.127846	12147.1	0.95296	0.0830506	0.0095136	2.5541e-18	UTR3	LEPR	NM_001003679:c.*2127_*2128delinsT;NM_001198689:c.*2127_*2128delinsT	.	known
CRP	chr12:120986603:G:A	2	12	120981253	rs1169286	T	C	47507	0.398578	37870.5	0.98994	-0.0623642	0.00836982	9.25775e-14	intronic	HNF1A	.	.	known
CRP	chr16:51402971:A:G	2	16	51131980	rs2111125	T	C	47507	0.657474	62469.3	0.89403	-0.0537343	0.00772266	3.45117e-12	ncRNA_intronic	MIR548AI	.	.	known
CRP	chr16:51402971:A:G	3	16	51124799	rs10521222	C	T	47507	0.0377617	3587.89	0.99522	-0.101892	0.0156168	6.82073e-11	ncRNA_intronic	MIR548AI	.	.	known
CRP	chr8:9325848:A:G	2	8	8737594	rs519019	A	T	47507	0.51121	48572.1	0.99338	-0.0381244	0.00615704	5.94033e-10	intergenic	CLDN23;MFHAS1	dist=33487;dist=46895	.	known
GGT	chr14:103100683:T:C	2	14	103110107	rs744153	C	G	21530	0.226806	9766.25	0.8885	0.125149	0.0128252	1.70398e-22	exonic	EXOC3L4	.	p.Q685E	known
GGT	chr22:24601103:A:G	2	22	24641404	rs148246158	G	T	21530	0.0371266	1598.67	0.84008	-0.314992	0.0290826	2.45575e-27	ncRNA_intronic	BCRP3	.	.	known
GGT	chr22:24601103:A:G	3	22	24624521	rs3901297	A	G	21530	0.299505	12896.7	0.91639	-0.154536	0.020021	1.1752e-14	intronic	GGT1	.	.	known
GGT	chr22:24601103:A:G	4	22	24614888	rs186765281	A	G	21530	0.0138531	596.516	0.99307	-0.30483	0.0429984	1.34755e-12	exonic	GGT1	.	p.I93V	known
GGT	chr22:24601103:A:G	5	22	24610006	rs374899466	C	G	21530	0.0912048	3927.28	0.86513	0.117307	0.0191976	9.93139e-10	UTR5	GGT1	NM_013430:c.-1076C>G;NM_001288833:c.-1076C>G;NM_013421:c.-1076C>G	.	known
HDL	chr11:116778201:G:C	2	11	116834562	rs12721030	C	T	69214	0.178873	24761.1	0.98003	0.0900346	0.00826879	1.30799e-27	intergenic	APOC3;APOA1	dist=1491;dist=1189	.	known
HDL	chr11:116778201:G:C	3	11	117111596	rs187465910	T	A	69214	0.00613903	849.813	0.68084	-0.381258	0.047542	1.06279e-15	intergenic	SIK3;PAFAH1B2	dist=13181;dist=32688	.	known
HDL	chr11:116778201:G:C	4	11	116683605	.	C	A	69214	0.000420558	58.217	0.46899	1.27956	0.218289	4.57982e-09	intergenic	LOC101929011;BUD13	dist=25353;dist=64565	.	known
HDL	chr12:124840464:C:G	2	12	124926016	rs7297676	T	G	69214	0.671836	93001	0.89505	-0.050098	0.0076613	6.18881e-11	intergenic	MIR5188;DHX37	dist=10357;dist=20808	.	known
HDL	chr12:124840464:C:G	3	12	124779747	rs3741521	G	A	69214	0.642752	88974.8	0.94366	-0.0392999	0.00661153	2.77895e-09	intronic	SCARB1	.	.	known
HDL	chr15:58431476:C:T	2	15	58386313	rs10468017	C	T	69214	0.27818	38507.9	0.99977	0.107512	0.00684608	1.41572e-55	intergenic	AQP9;LIPC	dist=200402;dist=45663	.	known
HDL	chr15:58431476:C:T	3	15	58279202	rs72739147	A	T	69214	0.138611	19187.7	0.99166	-0.0755899	0.0089527	3.08625e-17	intergenic	AQP9;LIPC	dist=93291;dist=152774	.	known
HDL	chr15:58431476:C:T	4	15	58563549	rs113298164	C	T	69214	0.00714386	988.91	0.99789	0.28818	0.0361212	1.48553e-15	exonic	LIPC	.	p.T405M	known
HDL	chr15:58431476:C:T	5	15	58545904	rs749932377	A	ACG	69214	0.00157074	217.434	0.88078	0.578129	0.081429	1.24946e-12	exonic	LIPC	.	p.G247Afs*11	known
HDL	chr15:58431476:C:T	6	15	58392279	rs17821274	T	C	69214	0.628214	86962.4	0.9656	-0.0416231	0.00682658	1.07937e-09	intergenic	AQP9;LIPC	dist=206368;dist=39697	.	known
HDL	chr16:56960616:C:T	2	16	56965866	rs17231569	CG	C	69214	0.183533	25406.1	0.98985	-0.18817	0.00830456	1.14725e-113	intronic	CETP	.	.	known
HDL	chr16:56960616:C:T	3	16	56973441	rs5883	C	T	69214	0.0534387	7397.41	0.96432	0.19787	0.0139071	6.14614e-46	exonic	CETP	.	.	known
HDL	chr16:56960616:C:T	4	16	56976574	rs117427818	C	T	69214	0.0540689	7484.66	0.99009	-0.166188	0.0146086	5.50324e-30	intronic	CETP	.	.	known
HDL	chr16:56960616:C:T	5	16	56976607	rs142980129	G	T	69214	0.0116954	1618.97	0.95977	0.2665	0.0285533	1.02529e-20	intronic	CETP	.	.	known
HDL	chr16:56960616:C:T	6	16	56973449	rs369941536	T	C	69214	0.00065408	90.543	0.93974	1.10259	0.120504	5.70292e-20	exonic	CETP	.	p.L290P	known
HDL	chr16:56960616:C:T	7	16	56973384	rs28381707	G	T	69214	0.00126241	174.753	0.87838	0.779369	0.0898737	4.25247e-18	exonic	CETP	.	p.S268S	known
HDL	chr16:56960616:C:T	8	16	58070631	rs551143835	G	A	69214	0.00013235	18.321	0.66316	-2.43837	0.315661	1.12164e-14	intergenic	MMP15;CFAP20	dist=23731;dist=42962	.	novel
HDL	chr16:56960616:C:T	9	16	56951643	rs12448528	A	G	69214	0.776369	107471	0.92208	0.0564079	0.00883995	1.75917e-10	intergenic	HERPUD1;CETP	dist=7762;dist=10280	.	known
HDL	chr16:56960616:C:T	10	16	56978975	rs17239354	G	A	69214	0.0767518	10624.6	0.92398	0.0728916	0.0131973	3.3286e-08	intronic	CETP	.	.	known
HDL	chr16:67275732:T:C	2	16	67698283	rs60769312	C	T	69214	0.130545	18071.1	0.99767	0.0695331	0.00913186	2.65038e-14	intronic	GFOD2	.	.	known
HDL	chr16:67275732:T:C	3	16	73304646	.	A	T	69214	9.87445e-05	13.669	0.48625	-3.10869	0.444008	2.53364e-12	intergenic	C16orf47;LINC01568	dist=160199;dist=82159	.	novel
HDL	chr18:49583585:A:G	2	18	49655298	rs2156552	A	T	69214	0.791256	109532	0.9661	0.0671908	0.00771101	2.94321e-18	intergenic	LIPG;ACAA2	dist=62390;dist=128206	.	known
HDL	chr19:44908684:T:C	2	19	44945208	rs5167	T	G	69214	0.373963	51766.9	0.99919	0.0521688	0.00638749	3.15263e-16	exonic	APOC4	.	p.L96R	known
HDL	chr19:44908684:T:C	3	19	44908822	rs7412	C	T	69214	0.0798959	11059.8	0.99992	0.0697207	0.0114066	9.82053e-10	exonic	APOE	.	p.R(176/202)C	known
HDL	chr19:44908684:T:C	4	19	44935906	rs35136575	C	G	69214	0.245228	33946.4	0.799	0.0518657	0.00810291	1.54488e-10	intergenic	APOC1P1;APOC4-APOC2	dist=4520;dist=6332	.	known
HDL	chr8:125494452:G:A	2	8	125432813	rs72647336	G	A	69214	0.0532431	7370.34	0.79348	-0.0858896	0.0155724	3.47808e-08	intronic	TRIB1	.	.	known
HDL	chr8:19956018:A:G	2	8	20035786	rs139315015	A	G	69214	0.0920387	12740.7	0.98261	0.136784	0.010728	3.1094e-37	intergenic	LPL;SLC18A1	dist=68527;dist=109069	.	known
HDL	chr8:19956018:A:G	3	8	20002650	rs6983170	T	C	69214	0.0196473	2719.73	0.97294	-0.148046	0.0223991	3.85708e-11	intergenic	LPL;SLC18A1	dist=35391;dist=142205	.	known
HDL	chr8:19956018:A:G	4	8	20074577	rs11985911	T	C	69214	0.616821	85385.2	0.9491	0.0432784	0.0067036	1.07511e-10	intergenic	LPL;SLC18A1	dist=107318;dist=70278	.	known
HDL	chr9:104858516:A:G	2	9	104906960	rs4100654	T	C	69214	0.0927076	12833.3	0.94215	-0.105538	0.0109389	5.0144e-22	intronic	ABCA1	.	.	known
HDL	chr9:104858516:A:G	3	9	104826974	rs2066718	C	T	69214	0.043642	6041.27	0.99941	0.110836	0.0150751	1.9489e-13	exonic	ABCA1	.	p.V771M	known
HDL	chr9:104858516:A:G	4	9	104903697	rs1800978	C	G	69214	0.116559	16135	0.99969	-0.0698921	0.00959451	3.22636e-13	UTR5	ABCA1	NM_005502:c.-18G>C	.	known
HDL	chr9:104858516:A:G	5	9	104794495	rs146292819	T	G	69214	0.00058624	81.152	0.99642	-0.827248	0.12705	7.45637e-11	exonic	ABCA1	.	p.N1800H	known
HDL	chr9:104858516:A:G	6	9	104801322	rs2245793	T	C	69214	0.895179	123918	0.88483	0.0599657	0.0107497	2.42807e-08	intronic	ABCA1	.	.	known
LDL	chr1:55039974:G:T	2	1	55053501	rs499883	G	A	67429	0.568122	76615.7	0.93815	0.0648702	0.00641107	4.57543e-24	intronic	PCSK9	.	.	known
LDL	chr1:55039974:G:T	3	1	55021673	rs12117661	C	G	67429	0.222659	30027.4	0.96399	-0.0662333	0.00763824	4.27294e-18	intergenic	BSND;PCSK9	dist=12881;dist=17803	.	known
LDL	chr1:55039974:G:T	4	1	55237213	.	C	CT	67429	0.000729249	98.345	0.96482	-0.931715	0.115665	7.93052e-16	intergenic	MIR4422HG;LINC01753	dist=3036;dist=678396	.	known
LDL	chr1:55039974:G:T	5	1	55046594	rs143117125	C	A	67429	0.000489485	66.011	0.99965	-1.05361	0.136858	1.37579e-14	exonic	PCSK9	.	p.N157K	known
LDL	chr1:55039974:G:T	6	1	55124792	rs17111652	C	T	67429	0.0454086	6123.71	0.98256	0.0950067	0.0149258	1.94926e-10	intronic	USP24	.	.	known
LDL	chr1:55039974:G:T	7	1	55055265	rs150119739	G	A	67429	0.0488914	6593.39	0.92768	0.0936436	0.0151264	5.98837e-10	intronic	PCSK9	.	.	known
LDL	chr1:55039974:G:T	8	1	54738660	rs546930927	CCTT	C	67429	0.00183123	246.956	0.71345	-0.50121	0.0845727	3.09677e-09	ncRNA_intronic	MROH7-TTC4	.	.	known
LDL	chr16:72110275:T:C	2	16	72080103	rs217181	C	T	67429	0.193128	26044.8	0.98764	-0.064774	0.0080577	9.07462e-16	intergenic	HPR;TXNL4B	dist=2857;dist=4750	.	known
LDL	chr17:69086821:C:G	2	17	69085137	rs77542162	A	G	67429	0.0161573	2178.94	0.99741	0.179052	0.0244907	2.65092e-13	exonic	ABCA6	.	p.C1359R	known
LDL	chr17:7203059:G:A	2	17	7176997	rs55714927	C	T	67429	0.203421	27432.9	0.86181	-0.0509281	0.00822128	5.84078e-10	exonic	ASGR1	.	.	known
LDL	chr19:11086922:G:T	2	19	11120527	rs72658867	G	A	67429	0.0163176	2200.56	0.91163	-0.476679	0.0254188	1.82881e-78	intronic	LDLR	.	.	known
LDL	chr19:11086922:G:T	3	19	11105941	rs10422256	G	A	67429	0.470442	63442.9	0.97203	0.0680908	0.00637963	1.35932e-26	intronic	LDLR	.	.	known
LDL	chr19:11086922:G:T	4	19	10734456	.	A	G	67429	0.00210606	284.019	0.96347	0.550098	0.067976	5.84396e-16	intronic	DNM2	.	.	known
LDL	chr19:11086922:G:T	5	19	11131631	rs2738464	G	C	67429	0.894388	120615	0.909	0.0757709	0.010463	4.4273e-13	UTR3	LDLR	NM_001195798:c.*315G>C;NM_000527:c.*315G>C;NM_001195803:c.*315G>C;NM_001195800:c.*315G>C;NM_001195799:c.*315G>C	.	known
LDL	chr19:11086922:G:T	6	19	11355655	.	G	A	67429	0.000151255	20.398	0.44832	2.24954	0.360113	4.19025e-10	intronic	PLPPR2	.	.	known
LDL	chr19:11086922:G:T	7	19	11216413	.	CT	C	67429	0.000799122	107.768	0.78504	0.728949	0.12031	1.37025e-09	intronic	DOCK6	.	.	known
LDL	chr19:11086922:G:T	8	19	11057353	rs3786727	T	C	67429	0.28482	38410.3	0.9927	0.0445004	0.00795762	2.24247e-08	intronic	SMARCA4	.	.	known
LDL	chr19:19259531:TGACA:T	2	19	19347579	rs182611493	A	G	67429	0.0175794	2370.72	0.78521	-0.19413	0.0263277	1.66105e-13	intronic	MAU2	.	.	known
LDL	chr19:44908822:C:T	2	19	44908684	rs429358	T	C	67429	0.173323	23374	0.98511	0.206446	0.00800221	9.18176e-147	exonic	APOE	.	p.C(130/156)R	known
LDL	chr19:44908822:C:T	3	19	44927023	rs5112	C	G	67429	0.537723	72516.3	0.82549	0.0869403	0.00659509	1.10537e-39	ncRNA_exonic	APOC1P1	.	.	known
LDL	chr19:44908822:C:T	4	19	44935906	rs35136575	C	G	67429	0.245157	33061.3	0.799	-0.0735486	0.00786073	8.24545e-21	intergenic	APOC1P1;APOC4-APOC2	dist=4520;dist=6332	.	known
LDL	chr2:21043902:GGCAGCGCCA:G	2	2	21006288	rs5742904	C	T	67429	0.000587737	79.261	0.9971	1.72221	0.127135	8.32743e-42	exonic	APOB	.	p.R3527Q	known
LDL	chr2:21043902:GGCAGCGCCA:G	3	2	21046369	rs547186	T	A	67429	0.488829	65922.5	0.99337	0.107301	0.0092935	7.74943e-31	intergenic	APOB;TDRD15	dist=2296;dist=77617	.	known
LDL	chr2:21043902:GGCAGCGCCA:G	4	2	21011100	rs533617	T	C	67429	0.0357475	4820.83	0.99875	-0.15571	0.0167068	1.16188e-20	exonic	APOB	.	p.H1923R	known
LDL	chr2:43848344:T:C	2	2	43845437	rs4299376	G	T	67429	0.724013	97638.9	0.9992	-0.0853051	0.00697043	1.94448e-34	intronic	ABCG8	.	.	known
LDL	chr2:43848344:T:C	3	2	43781848	rs112767530	C	T	67429	0.151366	20413	0.99588	0.0639471	0.00860652	1.0853e-13	intronic	DYNC2LI1	.	.	known
LDL	chr20:40551182:G:C	2	20	40545187	rs1883713	G	A	67429	0.298192	40213.5	0.97162	-0.0398515	0.00690266	7.77068e-09	intergenic	LINC01370;MAFB	dist=536658;dist=140661	.	known
LDL	chr6:160589086:A:G	2	6	160591981	rs140570886	T	C	67429	0.0134559	1814.64	0.9606	0.273946	0.0272305	8.27946e-24	intronic	LPA	.	.	known
LDL	chr6:160589086:A:G	3	6	160139865	rs113569197	CTGGTAAGT	C	67429	0.393036	53004	0.98853	-0.0545445	0.00635954	9.75546e-18	exonic	SLC22A1	.	p.D426Pfs*28	known
LDL	chr6:160589086:A:G	4	6	160122116	rs12208357	C	T	67429	0.0735099	9913.4	0.99992	0.071326	0.0120567	3.30121e-09	exonic	SLC22A1	.	p.R61C	known
LDL	chr8:125494452:G:A	2	8	125478488	rs115234882	C	T	67429	0.0245977	3317.2	0.94254	-0.132776	0.0206844	1.3704e-10	intergenic	TRIB1;LINC00861	dist=40083;dist=444035	.	known
TC	chr1:55039974:G:T	2	1	55053501	rs499883	G	A	69234	0.568234	78682.2	0.93815	0.0592544	0.00640426	2.19627e-20	intronic	PCSK9	.	.	known
TC	chr1:55039974:G:T	3	1	55026029	rs4927191	T	C	69234	0.256657	35538.8	0.96114	-0.0596944	0.00726266	2.04594e-16	intergenic	BSND;PCSK9	dist=17237;dist=13447	.	known
TC	chr1:55039974:G:T	4	1	55829181	rs555942021	C	T	69234	0.000588215	81.449	0.88325	-0.9821	0.131343	7.58164e-14	intergenic	MIR4422HG;LINC01753	dist=595004;dist=86428	.	known
TC	chr1:55039974:G:T	5	1	55237213	.	C	CT	69234	0.000710467	98.377	0.96482	-0.809949	0.117022	4.47343e-12	intergenic	MIR4422HG;LINC01753	dist=3036;dist=678396	.	known
TC	chr1:55039974:G:T	6	1	57472868	.	T	C	69234	0.000381547	52.832	0.52266	-1.27737	0.216923	3.8949e-09	intronic	DAB1	.	.	novel
TC	chr1:55039974:G:T	7	1	55211075	rs61163343	C	T	69234	0.0397376	5502.39	0.98459	0.0926873	0.0158631	5.12839e-09	intronic	USP24	.	.	known
TC	chr11:116778201:G:C	2	11	116799112	rs11216137	G	A	69234	0.0744141	10304	0.96874	-0.0698227	0.0119555	5.21254e-09	intergenic	APOA5;APOA4	dist=6692;dist=21590	.	known
TC	chr15:58431476:C:T	2	15	58395404	rs174418	T	C	69234	0.599537	83016.7	0.96924	-0.0440228	0.00635098	4.15944e-12	intergenic	AQP9;LIPC	dist=209493;dist=36572	.	known
TC	chr15:58431476:C:T	3	15	58252865	rs1123294	C	G	69234	0.174946	24224.5	0.98511	-0.0485757	0.00821989	3.43089e-09	intergenic	AQP9;LIPC	dist=66954;dist=179111	.	known
TC	chr15:58431476:C:T	4	15	58563549	rs113298164	C	T	69234	0.00714902	989.91	0.99789	0.197782	0.0362606	4.91245e-08	exonic	LIPC	.	p.T405M	known
TC	chr16:72110275:T:C	2	16	72045758	rs77303550	C	T	69234	0.193981	26860.1	0.99289	-0.0678219	0.00800806	2.47065e-17	intergenic	DHODH;HP	dist=20341;dist=8834	.	known
TC	chr17:69086821:C:G	2	17	69085137	rs77542162	A	G	69234	0.0162278	2247.04	0.99741	0.148636	0.0243955	1.10976e-09	exonic	ABCA6	.	p.C1359R	known
TC	chr17:7203059:G:A	2	17	7176997	rs55714927	C	T	69234	0.203313	28152.3	0.86181	-0.0469513	0.00820967	1.07135e-08	exonic	ASGR1	.	.	known
TC	chr19:11086210:T:C	2	19	11120527	rs72658867	G	A	69234	0.0163441	2263.14	0.91163	-0.441139	0.0253725	1.04432e-67	intronic	LDLR	.	.	known
TC	chr19:11086210:T:C	3	19	11105941	rs10422256	G	A	69234	0.470282	65119	0.97203	0.0622431	0.00637692	1.6603e-22	intronic	LDLR	.	.	known
TC	chr19:11086210:T:C	4	19	11139463	rs7258950	A	G	69234	0.894131	123809	0.90043	0.080961	0.0105006	1.25652e-14	intergenic	LDLR;SPC24	dist=5634;dist=6031	.	known
TC	chr19:11086210:T:C	5	19	11225768	rs66466742	C	T	69234	0.0554377	7676.35	0.97831	-0.0894572	0.0134609	3.01767e-11	intronic	DOCK6	.	.	known
TC	chr19:11086210:T:C	6	19	10734456	.	A	G	69234	0.00208782	289.096	0.96347	0.440165	0.068245	1.12023e-10	intronic	DNM2	.	.	known
TC	chr19:11086210:T:C	7	19	11095299	rs8102912	G	A	69234	0.213131	29511.8	0.96601	0.0745189	0.011823	2.9221e-10	intronic	LDLR	.	.	known
TC	chr19:11086210:T:C	8	19	11057353	rs3786727	T	C	69234	0.284743	39427.8	0.9927	0.0452651	0.00797029	1.35302e-08	intronic	SMARCA4	.	.	known
TC	chr19:11086210:T:C	9	19	11216413	.	CT	C	69234	0.000791454	109.591	0.78504	0.68714	0.121129	1.40483e-08	intronic	DOCK6	.	.	known
TC	chr19:11086210:T:C	10	19	11097373	.	G	A	69234	0.000572024	79.207	0.92934	-2.11453	0.357959	3.47978e-09	intronic	LDLR	.	.	known
TC	chr19:11086210:T:C	11	19	11355655	.	G	A	69234	0.000151233	20.941	0.44832	1.99588	0.360824	3.17598e-08	intronic	PLPPR2	.	.	known
TC	chr19:14609794:C:T	2	19	15021017	.	T	C	69234	7.98813e-05	11.061	0.99173	2.19309	0.345413	2.16444e-10	intronic	CCDC105	.	.	novel
TC	chr19:14609794:C:T	3	19	13847133	.	C	A	69234	0.00201891	279.555	0.87754	-0.398288	0.0725594	4.03899e-08	intergenic	MIR23A;MIR181C	dist=10474;dist=27566	.	novel
TC	chr19:19259531:TGACA:T	2	19	19285807	rs188247550	C	T	69234	0.0175486	2429.92	0.7797	-0.240375	0.0263858	8.236e-20	intronic	SUGP1	.	.	known
TC	chr19:44908822:C:T	2	19	44908684	rs429358	T	C	69234	0.174249	24127.9	0.98511	0.189855	0.00808005	4.40175e-122	exonic	APOE	.	p.C(130/156)R	known
TC	chr19:44908822:C:T	3	19	44927023	rs5112	C	G	69234	0.538663	74587.6	0.82549	0.0987284	0.00668629	2.43425e-49	ncRNA_exonic	APOC1P1	.	.	known
TC	chr2:21043902:GGCAGCGCCA:G	2	2	21006288	rs5742904	C	T	69234	0.000572414	79.261	0.9971	1.51664	0.128697	4.68799e-32	exonic	APOB	.	p.R3527Q	known
TC	chr2:21043902:GGCAGCGCCA:G	3	2	21046369	rs547186	T	A	69234	0.488611	67657	0.99337	0.10006	0.00929093	4.78759e-27	intergenic	APOB;TDRD15	dist=2296;dist=77617	.	known
TC	chr2:21043902:GGCAGCGCCA:G	4	2	21011100	rs533617	T	C	69234	0.0355448	4921.82	0.99875	-0.142116	0.0167484	2.1498e-17	exonic	APOB	.	p.H1923R	known
TC	chr2:22321169:T:C	2	2	23245673	rs138308037	C	T	69234	0.000620894	85.974	0.8645	-0.798352	0.132245	1.57094e-09	intergenic	LINC01884;KLHL29	dist=707386;dist=139754	.	novel
TC	chr2:28287669:C:T	2	2	27508073	rs1260326	T	C	69234	0.677788	93851.9	0.99946	-0.040382	0.00655557	7.27688e-10	exonic	GCKR	.	p.L446P	known
TC	chr2:43845437:G:T	2	2	43842633	rs75331444	G	A	69234	0.0647167	8961.19	0.99331	-0.150384	0.0127226	3.07098e-32	intronic	ABCG8	.	.	known
TC	chr2:43845437:G:T	3	2	43781848	rs112767530	C	T	69234	0.151504	20978.5	0.99588	0.0580384	0.0085887	1.40361e-11	intronic	DYNC2LI1	.	.	known
TC	chr20:40551182:G:C	2	20	41134515	rs6129762	G	C	69234	0.446341	61804	0.99564	0.0349543	0.00616458	1.42641e-08	ncRNA_intronic	PLCG1-AS1	.	.	known
TC	chr6:160589086:A:G	2	6	160591981	rs140570886	T	C	69234	0.0134524	1862.73	0.9606	0.253383	0.0271975	1.20348e-20	intronic	LPA	.	.	known
TC	chr6:160589086:A:G	3	6	160139865	rs113569197	CTGGTAAGT	C	69234	0.392713	54378.2	0.98853	-0.0500331	0.00634623	3.17279e-15	exonic	SLC22A1	.	p.D426Pfs*28	known
TC	chr6:32690482:G:A	2	6	31281816	rs7766089	G	A	69234	0.575201	79646.9	0.75077	0.0465768	0.00720914	1.04146e-10	intergenic	HLA-C;HLA-B	dist=9680;dist=72050	.	known
TC	chr8:125487789:C:G	2	8	125478488	rs115234882	C	T	69234	0.0244558	3386.34	0.94254	-0.153106	0.020728	1.50843e-13	intergenic	TRIB1;LINC00861	dist=40083;dist=444035	.	known
TC	chr8:58480178:C:T	2	8	58500365	rs3808607	G	T	69234	0.604145	83654.7	0.98931	0.0651319	0.0115256	1.59447e-08	upstream	CYP7A1	dist=204	.	known
TC	chr9:104899461:A:C	2	9	104858516	rs188308962	A	G	69234	0.00548377	759.326	0.99818	-0.304797	0.0416043	2.36932e-13	intronic	ABCA1	.	.	known
TC	chr9:104899461:A:C	3	9	104884738	rs11789603	C	T	69234	0.0926456	12828.5	0.97816	0.0746407	0.0109786	1.05554e-11	intronic	ABCA1	.	.	known
TG	chr11:116778201:G:C	2	11	116792412	rs45611741	C	T	69479	0.00612367	850.933	0.77272	0.540249	0.0431631	6.06828e-36	UTR5	APOA5	NM_052968:c.-552G>A;NM_001166598:c.-552G>A	.	known
TG	chr11:116778201:G:C	3	11	116830638	rs138326449	G	A	69479	0.000568733	79.03	0.80982	-1.29779	0.138305	6.38271e-21	splicing	APOC3	NM_000040:exon2:c.55+1G>A	.	known
TG	chr11:116778201:G:C	4	11	116683605	.	C	A	69479	0.000418954	58.217	0.46899	-1.71746	0.211177	4.19401e-16	intergenic	LOC101929011;BUD13	dist=25353;dist=64565	.	known
TG	chr11:116778201:G:C	5	11	116799960	rs6589567	A	C	69479	0.863637	120009	0.96359	-0.0590528	0.00967484	1.03611e-09	intergenic	APOA5;APOA4	dist=7540;dist=20742	.	known
TG	chr11:116778201:G:C	6	11	116748889	rs34637368	G	A	69479	0.121564	16892.2	0.98142	-0.0561377	0.00954164	4.01808e-09	intronic	BUD13	.	.	known
TG	chr15:58431280:T:C	2	15	58386521	rs261290	T	C	69479	0.657561	91373.4	0.95911	-0.0411986	0.00645111	1.69969e-10	intergenic	AQP9;LIPC	dist=200610;dist=45455	.	known
TG	chr15:58431280:T:C	3	15	58563549	rs113298164	C	T	69479	0.00716706	995.921	0.99789	0.217111	0.0354005	8.62458e-10	exonic	LIPC	.	p.T405M	known
TG	chr19:19259531:TGACA:T	2	19	19269704	rs187429064	A	G	69479	0.0175238	2435.08	0.77876	-0.159316	0.0258122	6.73824e-10	exonic	TM6SF2	.	p.L156P	known
TG	chr19:44912921:G:T	2	19	44927023	rs5112	C	G	69479	0.538619	74845.4	0.82549	0.0875895	0.00657965	1.96658e-40	ncRNA_exonic	APOC1P1	.	.	known
TG	chr19:44912921:G:T	3	19	45177391	.	A	G	69479	0.000381497	53.012	0.31836	-1.72868	0.269458	1.40464e-10	intronic	TRAPPC6A	.	.	known
TG	chr5:56565039:G:T	2	5	56500812	rs157845	T	C	69479	0.717296	99674	0.94141	0.039173	0.00687585	1.21797e-08	intergenic	LINC01948;C5orf67	dist=19043;dist=10582	.	known
TG	chr6:31302341:C:A	2	6	31967790	rs3911893	G	A	69479	0.0398118	5532.17	0.35886	0.156879	0.0262549	2.29789e-09	exonic	SKIV2L	.	p.D887N	known
TG	chr8:19962213:C:G	2	8	19956018	rs268	A	G	69479	0.02683	3728.24	0.99907	0.256989	0.0185226	9.06573e-44	exonic	LPL	.	p.N318S	known
TG	chr8:19962213:C:G	3	8	20043160	rs7826306	G	C	69479	0.636455	88440.5	0.95282	-0.0451676	0.00656706	6.07415e-12	intergenic	LPL;SLC18A1	dist=75901;dist=101695	.	known
TG	chr8:19962213:C:G	4	8	19949120	rs7016529	T	C	69479	0.011412	1585.79	0.99525	0.159911	0.0283671	1.72848e-08	intronic	LPL	.	.	known

## Sheet: Data S4
Data S4: 351 unique variants identified from transethnic meta-analysis (426 variant-trait associations).
Trait	Chr	Pos (Build 38)	rsID	Ref	Alt	N	AF	Direction by Study	Beta	SE	P-value	P-value for heterogeneity	Function	Nearest Gene	Distance to Nearest Gene	Protein Change	Novelty of locus-trait association
ALP	1	12042824	.	CG	C	48578	0.9998	+?	1.7453	0.302	7.48e-09	1	intergenic	MIIP;TNFRSF8	dist=10775;dist=20553	.	novel
ALP	1	21563248	rs138587317	A	G	48578	0.9965	+?	1.7134	0.0642	4.18e-157	1	exonic	ALPL	.	p.E(69/91/146)K	known
ALP	1	26442609	rs761670999	A	AG	48578	0.9994	+?	1.0414	0.1666	4.113e-10	1	intronic	DHDDS	.	.	novel
ALP	1	30601616	rs567927502	C	G	48578	0.0003	-?	-2.1059	0.3176	3.367e-11	1	intergenic	LINC01648;MATN1	dist=564004;dist=109661	.	novel
ALP	2	27375230	rs4665972	T	C	48578	0.6692	-?	-0.0469	0.0081	6.094e-09	1	intronic	SNX17	.	.	novel
ALP	2	134247706	rs2593704	C	G	153608	0.2403	++	0.0322	0.0048	1.244e-11	9.527e-09	intergenic	MIR3679;MGAT5	dist=120514;dist=6553	.	known
ALP	3	136207780	rs645040	T	G	153608	0.196	--	-0.0289	0.005	9.761e-09	2.609e-10	intergenic	MSL2;PCCB	dist=11934;dist=42545	.	known
ALP	4	99131582	rs1126670	A	C	48578	0.2956	+?	0.0453	0.0083	4.883e-08	1	exonic	ADH4	.	.	novel
ALP	4	109788119	rs568819524	T	C	48578	0.9998	+?	1.4825	0.2613	1.396e-08	1	intronic	CFI	.	.	novel
ALP	5	82427170	rs17790406	A	C	153608	0.7699	--	-0.0269	0.0048	2.153e-08	0.3258	intergenic	ATP6AP1L;MIR3977	dist=107238;dist=412985	.	known
ALP	6	24462792	rs17300770	C	G	153608	0.9129	++	0.1645	0.0075	1.97e-106	0.0231	exonic	GPLD1	.	p.D275E	known
ALP	6	32378714	rs9268435	A	G	153608	0.8045	--	-0.0358	0.0056	1.239e-10	0.6359	ncRNA_intronic	LOC101929163	.	.	novel
ALP	6	33957738	rs181464308	T	C	48578	0.9985	-?	-0.6655	0.1159	9.297e-09	1	intergenic	MIR7159;MIR1275	dist=58538;dist=42234	.	novel
ALP	6	38141068	rs766429447	CG	C	48578	0.9987	-?	-0.6581	0.1127	5.187e-09	1	intronic	ZFAND3	.	.	novel
ALP	7	73493129	rs111837003	T	C	153608	0.8905	++	0.0409	0.0064	1.452e-10	0.2622	intronic	BAZ1B	.	.	novel
ALP	7	107274499	rs17428504	T	C	153608	0.1418	--	-0.034	0.0061	2.903e-08	0.3144	intronic	COG5	.	.	known
ALP	7	127374384	rs139681633	T	C	48578	0.0115	-?	-0.2208	0.0354	4.531e-10	1	exonic	ZNF800	.	p.I318V	novel
ALP	8	9326086	rs4841132	A	G	153608	0.9001	--	-0.0948	0.0103	4.83e-20	1.309e-14	ncRNA_exonic	LOC157273	.	.	known
ALP	8	70196313	rs10091910	T	C	153608	0.4952	--	-0.0253	0.0043	3.438e-09	1.908e-05	intronic	NCOA2	.	.	known
ALP	8	118967830	rs6992497	A	G	153608	0.6451	++	0.0463	0.0043	1.493e-27	8.162e-24	intronic	COLEC10	.	.	known
ALP	8	125469835	rs2954021	A	G	153608	0.5361	--	-0.0395	0.004	3.834e-23	6.752e-22	intergenic	TRIB1;LINC00861	dist=31430;dist=452688	.	known
ALP	9	5626112	rs13283193	A	C	153608	0.6179	++	0.0237	0.0043	3.584e-08	0.2214	intergenic	PDCD1LG2;RIC1	dist=54830;dist=3007	.	novel
ALP	9	101456893	rs2183745	A	T	153608	0.3638	++	0.0527	0.0046	3.765e-30	8.228e-24	intergenic	ALDOB;TMEM246-AS1	dist=21113;dist=11546	.	known
ALP	9	133271182	.	T	C	153608	0.7172	++	0.3073	0.0044	1.78e-1062	0	intronic	ABO	.	.	known
ALP	10	25759193	rs745513740	A	G	48578	0.0001	-?	-3.3663	0.604	2.505e-08	1	intergenic	LINC00836;LOC101929073	dist=26258;dist=165185	.	novel
ALP	10	63374062	rs7923609	A	G	153608	0.4812	++	0.0501	0.004	1.081e-36	7.124e-37	intronic	JMJD1C	.	.	known
ALP	10	112190660	rs7096937	T	C	153608	0.7535	--	-0.0352	0.0049	9.481e-13	1.456e-12	intergenic	GPAM;TECTB	dist=6881;dist=92996	.	known
ALP	11	297970	rs3817640	T	C	153608	0.7357	--	-0.067	0.0051	6.536e-39	0.0148	downstream	IFITM5	dist=231	.	known
ALP	11	5679844	rs11601507	A	C	153608	0.9345	--	-0.055	0.0082	2.494e-11	0.4551	exonic	TRIM5	.	p.V112F	known
ALP	11	8804524	rs78406497	A	G	153608	0.7427	--	-0.0344	0.0051	1.634e-11	0.5885	ncRNA_intronic	LOC102724784	.	.	known
ALP	11	61815236	rs174561	T	C	153608	0.3721	++	0.024	0.0041	5.346e-09	0.06677	ncRNA_exonic	MIR1908	.	.	known
ALP	11	118618067	rs11216930	A	C	153608	0.213	--	-0.0368	0.0049	3.989e-14	0.3779	intronic	PHLDB1	.	.	known
ALP	11	126416693	rs10893507	A	C	153608	0.4036	--	-0.07	0.0042	5.101e-62	0.002267	intergenic	ST3GAL4;KIRREL3	dist=2052;dist=6808	.	known
ALP	12	461674	rs7966590	A	G	153608	0.6231	--	-0.0586	0.0043	3.405e-42	2.845e-36	intronic	B4GALNT3	.	.	known
ALP	12	106938348	rs7307895	A	C	153608	0.5631	--	-0.0235	0.0041	1.288e-08	0.7152	intergenic	RIC8B;TMEM263	dist=49032;dist=17374	.	novel
ALP	12	111721162	rs630616	T	C	153608	0.185	--	-0.0293	0.0052	2.022e-08	0.3378	intronic	ACAD10	.	.	novel
ALP	12	120985856	rs9738226	A	G	153608	0.5461	--	-0.0287	0.004	9.827e-13	5.953e-15	intronic	HNF1A	.	.	novel
ALP	13	42377313	rs9533090	T	C	153608	0.6397	--	-0.0511	0.006	1.828e-17	2.029e-16	intergenic	AKAP11;LINC02341	dist=54046;dist=47579	.	known
ALP	13	94604051	rs6492720	T	C	153608	0.4397	--	-0.0312	0.0042	7.418e-14	4.871e-15	intronic	GPR180	.	.	known
ALP	14	94378610	rs28929474	T	C	48578	0.9802	-?	-0.1633	0.0272	1.908e-09	1	exonic	SERPINA1	.	p.E366K	known
ALP	15	51235201	rs3784308	A	G	153608	0.3334	--	-0.026	0.0047	3.04e-08	0.5868	ncRNA_intronic	MIR4713HG	.	.	known
ALP	16	79706644	rs56738967	C	G	153608	0.7045	--	-0.0349	0.0044	1.972e-15	0.3553	intergenic	MAF;MAFTRR	dist=105919;dist=14668	.	known
ALP	17	3877641	.	T	C	48578	0.9993	-?	-0.8564	0.1452	3.676e-09	1	intronic	CAMKK1	.	.	novel
ALP	17	7176936	rs754165241	CCCCCAGCCCCAG	C	48578	0.0062	+?	1.4136	0.0549	3.22e-146	1	intronic	ASGR1	.	.	known
ALP	17	12535642	rs563722433	A	G	48578	0.9999	+?	2.6361	0.4581	8.72e-09	1	intergenic	MAP2K4;LINC00670	dist=391811;dist=14326	.	novel
ALP	17	39910256	rs7213668	A	G	153608	0.4629	--	-0.0242	0.0044	4.275e-08	0.115	intronic	GSDMB	.	.	novel
ALP	17	49872966	rs75432325	T	C	153608	0.1389	++	0.0385	0.0064	1.582e-09	0.2744	intergenic	FLJ45513;DLX4	dist=24129;dist=96232	.	known
ALP	18	58426216	rs9953884	A	C	153608	0.7901	--	-0.0273	0.005	3.761e-08	1.101e-07	intergenic	NEDD4L;MIR122	dist=24676;dist=24858	.	novel
ALP	18	62387624	rs884205	A	C	153608	0.7662	--	-0.0352	0.0047	1.315e-13	6.604e-12	UTR3	TNFRSF11A	NM_001278268:c.*2590A>C;NM_001270950:c.*2590A>C;NM_001270949:c.*2865A>C;NM_001270951:c.*2590A>C;NM_003839:c.*2590A>C	.	known
ALP	19	19645264	rs3841260	A	AGCC	48578	0.9169	+?	0.0894	0.0137	7.52e-11	1	UTR3	ATP13A1	NM_020410:c.*158_*155delinsT	.	novel
ALP	19	40835324	rs12461964	A	G	48578	0.4753	-?	-0.0499	0.0078	1.465e-10	1	intergenic	CYP2T1P;CYP2A6	dist=24224;dist=8214	.	novel
ALP	19	44927023	rs5112	C	G	48578	0.539	-?	-0.0711	0.0083	8.997e-18	1	ncRNA_exonic	APOC1P1	.	.	novel
ALP	19	48751698	rs8103840	T	C	153608	0.4494	--	-0.0749	0.0043	4.173e-68	2.756e-51	intronic	FUT1	.	.	known
ALP	19	54171874	rs77215230	A	G	153608	0.9263	--	-0.0542	0.0086	3.168e-10	0.09104	exonic	TMC4	.	p.H(103/97)Y	novel
ALP	X	152796978	.	T	C	48578	0.9998	+?	1.9926	0.3642	4.468e-08	1	intergenic	MAGEA6;CETN2	dist=27249;dist=30349	.	novel
ALT	1	16184399	rs36086195	T	C	188660	0.2901	---	-0.0246	0.0042	4.557e-09	1.425e-08	intergenic	EPHA2;ARHGEF19	dist=28290;dist=13455	.	known
ALT	1	150320113	rs11581793	T	C	54478	0.9793	+?-	0.1441	0.0255	1.619e-08	0.1883	intergenic	MRPS21;PRPF3	dist=11134;dist=1355	.	novel
ALT	2	169013785	rs2241339	A	C	188660	0.695	---	-0.0469	0.0041	8.908e-31	0.1627	intronic	ABCB11	.	.	known
ALT	2	210675783	rs1047891	A	C	188660	0.7868	---	-0.0368	0.0047	4.12e-15	0.003919	exonic	CPS1	.	p.T(955/1406/1412)N	known
ALT	2	232655544	rs13395911	A	T	188660	0.3996	+++	0.0347	0.0038	2.467e-20	5.681e-15	intronic	EFHD1	.	.	known
ALT	3	136207780	rs645040	T	G	188660	0.1955	--+	-0.0278	0.0044	2.074e-10	4.094e-10	intergenic	MSL2;PCCB	dist=11934;dist=42545	.	known
ALT	3	149494481	rs62269283	A	G	188660	0.9575	---	-0.0757	0.0096	2.893e-15	0.438	intronic	TM4SF4	.	.	known
ALT	4	76495474	rs12500824	A	G	188660	0.5629	---	-0.0273	0.0035	1.028e-14	9.763e-10	intronic	SHROOM3	.	.	known
ALT	4	87255885	rs11935592	A	C	188660	0.6707	+++	0.0313	0.0037	2.82e-17	0.4759	intergenic	KLHL8;MIR5705	dist=35277;dist=44610	.	known
ALT	4	145893489	rs7682289	A	G	188660	0.6796	---	-0.0274	0.0038	8.203e-13	0.01801	intronic	ZNF827	.	.	known
ALT	5	56792072	rs144983009	T	C	140091	0.8364	?++	0.0348	0.0054	1.484e-10	0.2094	intergenic	C5orf67;MAP3K1	dist=185840;dist=23001	.	known
ALT	7	28143829	rs4722763	T	C	188660	0.4454	++-	0.0215	0.0038	1.632e-08	0.6181	intronic	JAZF1	.	.	known
ALT	7	56005148	rs4948100	T	C	188660	0.3833	+++	0.0218	0.0039	3.371e-08	0.0006902	intergenic	NIPSNAP2;PSPH	dist=4966;dist=5903	.	known
ALT	7	87450286	rs4148821	C	G	188660	0.7428	+++	0.0361	0.004	1.344e-19	0.881	intronic	ABCB4	.	.	known
ALT	8	102650624	rs13275089	T	C	188660	0.2171	---	-0.0244	0.0044	2.672e-08	0.7374	intronic	KLF10	.	.	novel
ALT	8	125469835	rs2954021	A	G	188660	0.5355	---	-0.0312	0.0035	1.729e-19	2.939e-13	intergenic	TRIB1;LINC00861	dist=31430;dist=452688	.	known
ALT	8	144506797	rs147998249	C	G	48569	0.999	+??	1.4295	0.1105	2.806e-38	1	exonic	GPT	.	p.V452L	novel
ALT	9	6665010	rs1658972	T	C	188660	0.8713	+++	0.0301	0.0053	1.224e-08	0.5712	intergenic	GLDC;KDM4C	dist=19318;dist=55853	.	known
ALT	9	114377802	rs4979372	T	C	188660	0.4933	---	-0.0476	0.0036	1.268e-40	0.6158	intronic	AKNA	.	.	known
ALT	9	133261662	.	A	G	188660	0.4367	+++	0.0194	0.0035	2.92e-08	5.068e-05	intronic	ABO	.	.	novel
ALT	10	77920756	rs754465	A	C	188660	0.4301	---	-0.0212	0.0035	1.944e-09	3.344e-06	intronic	DLG5	.	.	known
ALT	10	96700824	rs45587331	A	G	188660	0.7296	---	-0.0275	0.0041	1.654e-11	0.3197	intronic	PIK3AP1	.	.	known
ALT	10	100152437	rs1408579	T	C	188660	0.6598	+++	0.0463	0.0056	1.29e-16	0.03052	intronic	ERLIN1	.	.	known
ALT	10	112189906	rs10787429	T	C	188660	0.7513	---	-0.0298	0.0043	2.364e-12	1.279e-10	intergenic	GPAM;TECTB	dist=6127;dist=93750	.	known
ALT	11	61836038	rs174576	A	C	188660	0.6182	+++	0.0215	0.0035	1.335e-09	0.8793	intronic	FADS2	.	.	known
ALT	11	94198621	rs1857682	T	C	188660	0.2303	---	-0.0417	0.0041	1.476e-24	0.009436	intergenic	PANX1;IZUMO1R	dist=16650;dist=107016	.	novel
ALT	11	108566127	rs2846407	A	G	188660	0.7341	+++	0.0241	0.0043	1.47e-08	2.148e-06	intronic	EXPH5	.	.	novel
ALT	12	52901297	rs4531558	T	G	188660	0.6028	++-	0.0195	0.0036	4.604e-08	7.369e-07	intronic	KRT8	.	.	novel
ALT	12	111280427	rs79105258	A	C	134182	0.75	?+?	0.0544	0.005	1.743e-27	1	intronic	CUX2	.	.	known
ALT	14	94378610	rs28929474	T	C	54478	0.9804	-?+	-0.2184	0.0255	1.196e-17	0.1257	exonic	SERPINA1	.	p.E366K	known
ALT	16	8866450	rs575333217	A	AACAG	48569	0.9958	-??	-0.4102	0.071	7.669e-09	1	intronic	CARHSP1	.	.	novel
ALT	17	81513660	rs11657440	T	C	188660	0.2413	+++	0.031	0.005	4.439e-10	0.6596	upstream	ACTG1	dist=794	.	novel
ALT	18	5130163	.	A	C	48569	0.0001	+??	2.989	0.5373	2.657e-08	1	intergenic	LINC01892;AKAIN1	dist=31383;dist=12748	.	novel
ALT	19	10236408	rs8108722	T	C	188660	0.5168	---	-0.0238	0.0037	1.666e-10	2.507e-07	intergenic	S1PR2;MRPL4	dist=5136;dist=15556	.	known
ALT	19	19268740	rs58542926	T	C	188660	0.9203	---	-0.0496	0.0067	1.181e-13	0.002451	exonic	TM6SF2	.	p.E167K	known
ALT	19	35981142	.	C	G	48569	0.0006	+??	0.866	0.1486	5.664e-09	1	intergenic	LOC105372383;SDHAF1	dist=17072;dist=14046	.	novel
ALT	19	39352092	rs773561743	T	C	48569	0.9991	-??	-0.8623	0.1222	1.733e-12	1	UTR5	SAMD4B	NM_018028:c.-4802C>T	.	novel
ALT	19	45177391	.	A	G	48569	0.0004	+??	4.4422	0.3252	1.763e-42	1	intronic	TRAPPC6A	.	.	novel
ALT	21	28760989	rs2832059	T	C	188660	0.2102	++-	0.0274	0.0045	1.562e-09	0.3504	intergenic	LINC00161;N6AMT1	dist=220634;dist=115075	.	known
ALT	22	43928847	rs738409	C	G	188660	0.409	+++	0.07	0.0036	1.736e-82	0.01007	exonic	PNPLA3	.	p.I148M	known
AST	1	109928142	rs333947	A	G	161580	0.7221	+++	0.0485	0.0046	3.187e-26	0.7117	intronic	CSF1	.	.	known
AST	1	183833125	rs2491441	T	C	161580	0.2917	+++	0.0266	0.0041	6.989e-11	0.1069	intronic	RGL1	.	.	known
AST	2	27558905	rs182700961	A	G	134154	0.7074	?+?	0.0306	0.0046	2.432e-11	1	intergenic	GCKR;C2orf16	dist=35222;dist=17617	.	known
AST	2	169013785	rs2241339	A	C	161580	0.6845	--+	-0.033	0.0041	1.028e-15	0.1665	intronic	ABCB11	.	.	known
AST	4	87255231	rs28664118	T	C	161580	0.3392	---	-0.0305	0.0039	3.96e-15	0.4752	intergenic	KLHL8;MIR5705	dist=34623;dist=45264	.	known
AST	4	145900258	rs4835265	A	C	161580	0.6611	---	-0.0271	0.004	1.815e-11	0.8829	intronic	ZNF827	.	.	known
AST	5	39555201	rs2939328	T	G	161580	0.7021	---	-0.0242	0.0041	3.087e-09	0.3381	intergenic	LINC02104;LINC00603	dist=30493;dist=497090	.	known
AST	5	73110201	rs554327	A	G	161580	0.4722	+++	0.025	0.0038	2.838e-11	0.555	intergenic	FCHO2;TMEM171	dist=19679;dist=10360	.	known
AST	6	32606583	rs2647074	T	C	161580	0.7798	---	-0.0387	0.0052	1.053e-13	0.09485	intergenic	HLA-DRB1;HLA-DQA1	dist=16747;dist=30823	.	novel
AST	6	135097880	rs9399137	T	C	161580	0.3346	---	-0.0237	0.0039	1.252e-09	0.8855	intergenic	HBS1L;MYB	dist=42982;dist=83435	.	known
AST	7	80545045	rs139761834	T	C	134154	0.0454	?-?	-0.0796	0.0112	9.498e-13	1	intergenic	GNAT3;CD36	dist=33036;dist=57143	.	known
AST	9	33117967	rs7865362	T	C	161580	0.3966	+++	0.0294	0.004	1.435e-13	0.7428	intronic	B4GALT1	.	.	known
AST	9	114386047	rs10739409	T	C	161580	0.3434	---	-0.0321	0.0039	1.434e-16	0.8209	intronic	AKNA	.	.	known
AST	10	13693126	.	A	G	5898	0.9988	??+	1.563	0.2837	3.602e-08	1	intronic	FRMD4A	.	.	novel
AST	10	17839303	rs377536650	A	C	21528	0.4282	+??	0.1619	0.0118	1.582e-42	1	intronic	MRC1	.	.	known
AST	10	22065168	.	A	G	5898	0.0056	??-	-0.804	0.1339	1.919e-09	1	intergenic	DNAJC1;EBLN1	dist=61447;dist=143646	.	novel
AST	10	99372525	rs10509735	A	C	161580	0.4107	+++	0.0388	0.0038	4.653e-24	1.102e-06	intronic	CNNM1	.	.	known
AST	11	94180526	rs12804697	T	C	161580	0.1573	---	-0.0355	0.0051	5.106e-12	0.3606	intronic	PANX1	.	.	novel
AST	12	111280427	rs79105258	A	C	134154	0.75	?+?	0.0498	0.005	9.416e-24	1	intronic	CUX2	.	.	known
AST	16	58730951	rs73550818	A	C	161580	0.5254	--+	-0.0295	0.0042	2.989e-12	0.03364	intronic	GOT2	.	.	known
AST	19	40832467	rs3852868	T	C	161580	0.5478	+++	0.0315	0.0042	8.324e-14	0.6064	intergenic	CYP2T1P;CYP2A6	dist=21367;dist=11071	.	known
AST	19	45177391	.	A	G	21528	0.0006	+??	2.448	0.3812	1.345e-10	1	intronic	TRAPPC6A	.	.	novel
AST	19	46932214	rs547445211	A	G	21528	0.9993	-??	-1.9112	0.3391	1.744e-08	1	intronic	ARHGAP35	.	.	novel
AST	19	49495592	rs34750569	C	G	161580	0.8447	--+	-0.0283	0.0051	2.296e-08	0.1637	upstream	RPS11	dist=773	.	known
AST	22	43928847	rs738409	C	G	161580	0.4289	+++	0.0692	0.0038	5.335e-74	0.2092	exonic	PNPLA3	.	p.I148M	known
CRP	1	26958422	rs79598313	T	C	53403	0.9646	+?+	0.119	0.0186	1.623e-10	0.2146	intronic	KDF1	.	.	known
CRP	1	65643762	rs200241668	C	G	53403	0.6048	+?+	0.0968	0.0069	3.982e-44	0.03201	intergenic	LEPR;PDE4B	dist=6269;dist=148748	.	known
CRP	1	154445939	rs11265613	T	C	128794	0.3865	---	-0.0574	0.0045	7.621e-38	2.033e-06	intronic	IL6R	.	.	known
CRP	1	159712443	rs1205	T	C	128794	0.4609	+++	0.123	0.0046	1.72e-157	3.703e-18	UTR3	CRP	NM_001329058:c.*148G>A;NM_000567:c.*1082G>A;NM_001329057:c.*374G>A	.	known
CRP	2	27508073	rs1260326	T	C	128794	0.525	---	-0.0413	0.0044	1.533e-20	4.948e-23	exonic	GCKR	.	p.L446P	known
CRP	2	113082998	rs10176274	C	G	128794	0.3274	+++	0.0378	0.0061	4.437e-10	0.1185	intergenic	IL1F10;IL1RN	dist=7148;dist=34895	.	known
CRP	6	160634639	rs7765684	A	G	5896	0.3629	??-	-0.1395	0.0204	8.59e-12	1	intronic	LPA	.	.	novel
CRP	7	22683285	rs2961309	T	C	128794	0.4265	++-	0.0443	0.0055	5.577e-16	1.653e-09	intergenic	LOC401312;LOC541472	dist=17752;dist=42110	.	known
CRP	8	9326721	rs4240624	A	G	128794	0.1099	---	-0.0802	0.0102	2.852e-15	9.71e-05	ncRNA_intronic	LOC157273	.	.	known
CRP	9	37363641	rs779732076	A	G	47507	0.9996	-??	-1.2473	0.2036	8.992e-10	1	intergenic	ZCCHC7;GRHPR	dist=5493;dist=59069	.	novel
CRP	12	120983004	rs1183910	A	G	128794	0.5904	+++	0.0833	0.0045	1.919e-77	1.298e-14	intronic	HNF1A	.	.	known
CRP	12	125100233	rs573701243	T	C	5896	0.9935	??-	-0.8426	0.1222	5.28e-12	1	intronic	AACS	.	.	novel
CRP	14	72545177	rs2239222	A	G	128794	0.4011	+++	0.0274	0.0045	9.946e-10	0.003898	intronic	RGS6	.	.	known
CRP	15	53447229	rs79391862	A	C	53403	0.0359	-?-	-0.1672	0.0202	1.414e-16	0.7793	intergenic	LINC02490;WDR72	dist=317531;dist=66512	.	novel
CRP	16	51402971	rs17616063	A	G	53403	0.0701	-?-	-0.1199	0.0148	6.066e-16	0.1496	ncRNA_intronic	MIR548AI	.	.	known
CRP	17	6258465	rs151233628	T	C	75391	0.9356	?-?	-0.0651	0.0118	3.373e-08	1	intergenic	WSCD1;AIPL1	dist=134038;dist=165272	.	novel
CRP	17	37713312	rs17138478	A	C	128794	0.8093	---	-0.0337	0.0059	1.374e-08	0.5241	intronic	HNF1B	.	.	novel
CRP	19	44908684	rs429358	T	C	128794	0.1369	---	-0.1672	0.0066	1.6e-140	1.052e-17	exonic	APOE	.	p.C(130/156)R	known
GGT	1	16184399	rs36086195	T	C	145745	0.2744	---	-0.0682	0.0049	7.32e-44	1.086e-29	intergenic	EPHA2;ARHGEF19	dist=28290;dist=13455	.	known
GGT	1	23071572	rs12409321	T	C	145745	0.5118	---	-0.028	0.004	1.824e-12	4.494e-05	intronic	KDM1A	.	.	known
GGT	1	88673358	rs7551732	A	T	145745	0.4536	---	-0.0217	0.004	4.717e-08	2.099e-05	ncRNA_intronic	PKN2-AS1	.	.	known
GGT	1	155134221	rs12904	A	G	145745	0.287	+++	0.0347	0.0059	3.415e-09	0.1877	UTR3	EFNA1	NM_004428:c.*154G>A;NM_182685:c.*154G>A	.	known
GGT	1	178544276	rs10913568	T	C	145745	0.5303	---	-0.0245	0.004	9.274e-10	2.867e-05	ncRNA_intronic	C1orf220	.	.	known
GGT	1	200291886	rs10919882	A	C	124215	0.5577	?--	-0.026	0.0044	2.826e-09	0.7042	intergenic	NR5A2;LINC00862	dist=114464;dist=50658	.	known
GGT	2	27508073	rs1260326	T	C	145745	0.4757	---	-0.0561	0.004	2.119e-44	1.037e-14	exonic	GCKR	.	p.L446P	known
GGT	2	65863825	rs67280839	C	G	145745	0.0861	+++	0.0393	0.0071	3.379e-08	0.6972	intergenic	SPRED2;MIR4778	dist=431303;dist=494424	.	known
GGT	2	168977860	rs72623176	A	G	145745	0.679	---	-0.0397	0.0046	3.484e-18	0.3226	intronic	ABCB11	.	.	known
GGT	2	191256741	rs11681777	A	G	145745	0.3706	++-	0.0347	0.0041	3.922e-17	1.323e-14	intronic	MYO1B	.	.	known
GGT	2	232655544	rs13395911	A	T	145745	0.3755	+++	0.0325	0.0043	6.356e-14	0.0001882	intronic	EFHD1	.	.	known
GGT	3	4867756	rs2053500	T	C	145745	0.4867	+++	0.0352	0.0046	1.411e-14	0.1077	intergenic	ITPR1;BHLHE40-AS1	dist=19916;dist=29053	.	known
GGT	3	78741405	rs73111654	A	T	27436	0.982	+?+	0.2141	0.0385	2.776e-08	0.08297	intronic	ROBO1	.	.	novel
GGT	3	149494289	rs4681515	A	G	145745	0.4908	+++	0.0345	0.004	3.274e-18	6.262e-05	intronic	TM4SF4	.	.	known
GGT	3	171011625	rs61791106	A	G	145745	0.9104	---	-0.0619	0.0099	4.082e-10	0.8558	intronic	SLC2A2	.	.	known
GGT	4	3445156	rs3752442	A	G	145745	0.4077	---	-0.026	0.0041	1.947e-10	0.8859	intronic	HGFAC	.	.	known
GGT	4	69107949	rs4588522	C	G	145745	0.655	---	-0.0249	0.0043	5.413e-09	0.2139	intronic	UGT2B7	.	.	novel
GGT	4	145900258	rs4835265	A	C	145745	0.6651	---	-0.0723	0.0044	2.781e-61	0.246	intronic	ZNF827	.	.	known
GGT	5	31021251	rs10075805	A	G	145745	0.1704	---	-0.0371	0.0055	1.992e-11	0.1724	intergenic	LOC105374704;CDH6	dist=1139148;dist=172404	.	known
GGT	5	52897294	rs4074793	A	G	145745	0.0743	+++	0.0727	0.0075	5.381e-22	0.09928	intronic	ITGA1	.	.	known
GGT	5	157316075	rs56686215	C	G	145745	0.8092	++-	0.0404	0.0053	3.667e-14	0.05603	intronic	CYFIP2	.	.	known
GGT	6	54038354	rs9637973	A	G	145745	0.5008	+++	0.0364	0.0041	3.851e-19	7.818e-10	intronic	MLIP	.	.	known
GGT	6	158063872	rs141160611	C	G	118309	0.9674	?+?	0.1117	0.0126	5.96e-19	1	exonic	SYNJ2	.	p.E(166/403)D	known
GGT	7	22034130	rs568569760	T	C	21530	0.9996	-??	-2.3162	0.3943	4.242e-09	1	intergenic	CDCA7L;RAPGEF5	dist=88206;dist=84160	.	novel
GGT	7	25982794	rs7780562	A	C	145745	0.6899	++-	0.0353	0.0048	1.155e-13	1.135e-08	intergenic	MIR148A;NFE2L3	dist=32808;dist=169433	.	known
GGT	7	73592058	rs13225660	T	C	139839	0.8736	++?	0.0604	0.0063	1.621e-21	0.3402	intergenic	TBL2;MLXIPL	dist=13375;dist=1136	.	known
GGT	7	98196920	rs1495525	A	G	145745	0.51	-+-	0.0234	0.004	4.441e-09	0.02576	intronic	LMTK2	.	.	known
GGT	7	116797552	rs1621	A	G	145745	0.2008	++-	0.0324	0.0053	9.554e-10	2.276e-08	UTR3	MET	NM_001324402:c.*1428G>A;NM_000245:c.*1428G>A;NM_001127500:c.*1428G>A	.	known
GGT	8	22060578	rs900776	A	C	145745	0.0937	+++	0.0463	0.008	6.782e-09	0.6232	intronic	DMTN	.	.	novel
GGT	8	125469835	rs2954021	A	G	145745	0.5386	---	-0.0258	0.004	6.696e-11	2.931e-06	intergenic	TRIB1;LINC00861	dist=31430;dist=452688	.	known
GGT	9	128704210	rs13289095	T	G	145745	0.8914	+++	0.0397	0.0068	5.505e-09	0.3771	intronic	PKN3	.	.	known
GGT	10	50882756	rs151068477	T	G	27436	0.9909	-?-	-0.3087	0.0555	2.662e-08	0.8032	intronic	A1CF	.	.	novel
GGT	10	77920756	rs754465	A	C	145745	0.4311	---	-0.0443	0.0041	8.156e-28	3.869e-15	intronic	DLG5	.	.	known
GGT	11	34674224	rs704735	T	C	145745	0.6104	---	-0.024	0.0043	1.891e-08	0.009144	intergenic	EHF;APIP	dist=10937;dist=208072	.	known
GGT	11	62432704	rs17145884	T	C	145745	0.7193	++-	0.0381	0.0044	1.034e-17	0.04835	downstream	AHNAK	dist=838	.	known
GGT	12	111280427	rs79105258	A	C	118309	0.75	?+?	0.1072	0.0054	7.305e-87	1	intronic	CUX2	.	.	known
GGT	12	120983004	rs1183910	A	G	145745	0.5562	+++	0.1014	0.004	4.71e-141	0.03877	intronic	HNF1A	.	.	known
GGT	14	103097210	rs11624069	T	C	145745	0.6037	+++	0.0835	0.0042	2.331e-88	0.1582	intergenic	LOC107984640;EXOC3L4	dist=7185;dist=2934	.	known
GGT	14	105879810	rs112385527	T	C	21530	0.9986	-??	-1.2592	0.2296	4.141e-08	1	intergenic	MIR4537;FAM30A	dist=20257;dist=38169	.	novel
GGT	15	39615669	rs9302102	A	C	145745	0.3647	+++	0.0249	0.0044	1.304e-08	0.3051	intronic	FSIP1	.	.	known
GGT	15	60585831	rs340005	A	G	145745	0.2113	---	-0.0549	0.0059	2.052e-20	1.453e-16	ncRNA_intronic	RORA-AS1	.	.	known
GGT	15	73689995	rs8041181	T	C	145745	0.5307	---	-0.0271	0.004	7.697e-12	0.4157	intronic	CD276	.	.	known
GGT	16	80463444	rs28650012	C	G	145745	0.359	+++	0.0263	0.0041	2.495e-10	2.511e-06	ncRNA_intronic	LOC102724084	.	.	known
GGT	17	75179199	rs35271045	T	C	145745	0.5883	+++	0.0233	0.0042	2.499e-08	0.42	intronic	SUMO2	.	.	known
GGT	17	81514746	rs10153315	T	C	145745	0.2037	+++	0.0385	0.006	1.735e-10	0.5649	intergenic	ACTG1;FSCN2	dist=1880;dist=13645	.	novel
GGT	18	58421884	rs4940689	A	G	145745	0.8191	--+	-0.06	0.0052	2.584e-31	3.311e-17	intergenic	NEDD4L;MIR122	dist=20344;dist=29190	.	known
GGT	21	29182833	rs10460702	A	G	145745	0.7898	--+	-0.0336	0.0055	1.316e-09	0.419	intergenic	MAP3K7CL;LINC00189	dist=6944;dist=10661	.	known
GGT	22	17967843	rs11704636	A	G	145745	0.8818	+++	0.0638	0.008	1.792e-15	0.02577	intronic	MICAL3	.	.	known
GGT	22	24601103	rs3859862	A	G	145745	0.3552	+++	0.2404	0.0045	4.95e-635	0.0001214	intronic	GGT1	.	.	known
GGT	22	38575945	rs34346867	T	C	145745	0.4587	+++	0.0268	0.0041	5.611e-11	0.5757	intergenic	LOC105373031;FAM227A	dist=4587;dist=2175	.	novel
HDL	1	26958422	rs79598313	T	C	75156	0.9647	+?+	0.1034	0.0175	3.264e-09	0.1325	intronic	KDF1	.	.	known
HDL	1	39570256	rs3768321	T	G	145813	0.8348	++-	0.0388	0.0057	7.022e-12	0.1764	ncRNA_intronic	LOC101929516	.	.	known
HDL	1	93388629	rs7417952	C	G	145813	0.6274	---	-0.0341	0.0045	1.708e-14	7.799e-13	intergenic	DR1;FNBP1L	dist=26038;dist=59502	.	known
HDL	1	109928142	rs333947	A	G	145813	0.7565	+++	0.032	0.0055	6.107e-09	0.5904	intronic	CSF1	.	.	known
HDL	1	178603558	rs2811289	A	G	145813	0.5109	---	-0.0232	0.0042	3.844e-08	0.001963	intergenic	C1orf220;MIR4424	dist=54669;dist=74191	.	known
HDL	1	182201657	rs1779825	T	C	145813	0.3032	---	-0.0291	0.0047	4.651e-10	0.95	intergenic	ZNF648;LINC01344	dist=139945;dist=2288	.	known
HDL	1	220796686	rs2642438	A	G	145813	0.7584	+++	0.0282	0.0051	3.952e-08	2.574e-07	exonic	MARC1	.	p.T165A	known
HDL	1	230161390	rs2281721	T	C	145813	0.579	---	-0.0467	0.0048	1.671e-22	4.36e-22	intronic	GALNT2	.	.	known
HDL	2	20952479	rs36143286	T	TG	75156	0.7767	-?-	-0.0721	0.0078	1.493e-20	0.5204	intergenic	LDAH;APOB	dist=129349;dist=48949	.	known
HDL	2	73538394	.	A	C	69214	0.0001	-??	-2.3703	0.4303	3.627e-08	1	intronic	ALMS1	.	.	novel
HDL	2	164645339	rs3923113	A	C	75156	0.3685	+?+	0.0415	0.0066	3.765e-10	0.04615	intergenic	GRB14;COBLL1	dist=23489;dist=34846	.	known
HDL	2	218856229	rs200513066	T	TAGG	75156	0.9261	+?+	0.1117	0.0145	1.236e-14	0.2427	intergenic	PRKAG3;WNT6	dist=24440;dist=3591	.	known
HDL	2	226239395	rs2972140	T	C	145813	0.6902	---	-0.034	0.0055	5.949e-10	1.912e-07	intergenic	LOC646736;MIR5702	dist=59333;dist=419315	.	known
HDL	3	12332833	rs117350179	C	G	145813	0.2119	---	-0.0379	0.0063	2.162e-09	0.06215	intronic	PPARG	.	.	known
HDL	4	102267552	rs13107325	T	C	75156	0.944	+?+	0.0865	0.0138	4.053e-10	0.3985	exonic	SLC39A8	.	p.A(324/391)T	known
HDL	5	56513300	rs157512	T	C	145813	0.3822	+++	0.0267	0.0045	2.722e-09	0.2197	intronic	C5orf67	.	.	known
HDL	5	125012376	rs12516382	A	G	145813	0.6231	++-	0.0269	0.0046	5.435e-09	0.02468	intergenic	ZNF608;LOC101927421	dist=267264;dist=24455	.	novel
HDL	6	31364200	rs2844583	T	G	145813	0.8273	++-	0.0428	0.007	8.763e-10	0.1996	intergenic	HLA-B;MICA	dist=6955;dist=35584	.	known
HDL	6	32469837	rs9405038	T	G	145813	0.6581	---	-0.0366	0.005	1.444e-13	0.9961	intergenic	HLA-DRA;HLA-DRB5	dist=24786;dist=47540	.	known
HDL	6	43790159	rs998584	A	C	145813	0.4916	+++	0.0346	0.0044	1.975e-15	0.8333	intergenic	VEGFA;LINC01512	dist=3673;dist=100869	.	known
HDL	6	116075818	rs4946136	T	C	145813	0.5687	+++	0.0255	0.0044	7.77e-09	0.9687	intergenic	FRK;NT5DC1	dist=15060;dist=25018	.	known
HDL	6	127118902	rs577721086	T	C	75156	0.0593	-?-	-0.0805	0.0145	2.68e-08	0.1799	upstream	RSPO3	dist=1	.	known
HDL	6	160587614	rs41272086	A	G	75156	0.872	+?+	0.0554	0.0098	1.46e-08	0.6785	intronic	LPA	.	.	known
HDL	7	6421679	rs79949326	T	C	145813	0.7718	---	-0.0316	0.0051	6.868e-10	0.194	intronic	DAGLB	.	.	known
HDL	7	50259481	rs11185602	A	G	145813	0.3857	+++	0.0266	0.0044	1.592e-09	0.5501	intergenic	C7orf72;IKZF1	dist=100225;dist=44602	.	known
HDL	7	73568544	rs17145738	T	C	145813	0.8861	--+	-0.0547	0.0066	1.943e-16	0.03822	downstream	TBL2	dist=402	.	known
HDL	7	80713459	rs189213544	A	G	70657	0.9597	?-?	-0.1447	0.0164	1.304e-18	1	intergenic	CD36;SEMA3C	dist=34182;dist=29077	.	known
HDL	7	130744427	rs13234269	A	T	145813	0.6033	--+	-0.0266	0.0047	1.243e-08	0.1455	intergenic	KLF14;MIR29A	dist=10394;dist=132320	.	known
HDL	8	9324101	rs2126263	A	G	145813	0.1197	---	-0.0855	0.0094	6.726e-20	2.656e-08	upstream	LOC157273	dist=950	.	known
HDL	8	19962213	rs328	C	G	145813	0.1166	+++	0.1511	0.0066	2.48e-115	0.7991	exonic	LPL	.	p.S474X	known
HDL	8	115551652	rs1351744	A	C	145813	0.6475	+++	0.0413	0.0047	7.505e-19	3.475e-18	intronic	TRPS1	.	.	known
HDL	8	120863941	rs12547186	A	G	145813	0.4408	+++	0.0247	0.0045	4.165e-08	3.439e-07	intergenic	SNTB1;HAS2	dist=51872;dist=749090	.	known
HDL	8	125487789	rs28601761	C	G	145813	0.309	+++	0.0417	0.0051	1.706e-16	0.009021	intergenic	TRIB1;LINC00861	dist=49384;dist=434734	.	known
HDL	9	15295485	rs570524	T	C	145813	0.1357	---	-0.0501	0.0081	6.455e-10	2.043e-09	intronic	TTC39B	.	.	known
HDL	9	104903458	rs2575876	A	G	145813	0.7332	+++	0.0935	0.0047	2.363e-86	0.0006513	intronic	ABCA1	.	.	known
HDL	9	109240152	.	CA	C	69214	0.0008	-??	-0.9773	0.1536	1.971e-10	1	UTR3	EPB41L4B	NM_018424:c.*1510G>TG	.	novel
HDL	9	109240152	.	CA	C	69214	0.0008	-??	-0.9773	0.1536	1.971e-10	1	UTR3	EPB41L4B	NM_018424:c.*1510_*1509delinsG	.	novel
HDL	10	93024020	rs7895716	C	G	145813	0.502	+++	0.0289	0.0046	2.437e-10	0.1773	intronic	EXOC6	.	.	known
HDL	10	112227082	rs12413488	A	G	145813	0.7564	+++	0.0413	0.005	1.415e-16	0.8039	intergenic	GPAM;TECTB	dist=43303;dist=56574	.	known
HDL	10	121139183	rs2257129	T	C	145813	0.7196	--+	-0.0394	0.0059	2.332e-11	1.742e-06	intergenic	WDR11;FGFR2	dist=229657;dist=339147	.	known
HDL	11	47224846	rs7395581	A	G	145813	0.5486	+++	0.0269	0.0048	1.453e-08	2.541e-08	intronic	DDB2	.	.	known
HDL	11	61818856	rs35473591	CT	C	75156	0.6485	+?+	0.0376	0.0067	2.22e-08	0.9534	intronic	FADS2	.	.	known
HDL	11	64101635	rs2701540	A	T	145813	0.2923	---	-0.0299	0.0054	3.375e-08	7.697e-09	intronic	MACROD1	.	.	known
HDL	11	75744328	rs600518	A	T	145813	0.2689	---	-0.032	0.0049	5.081e-11	0.4874	intergenic	MOGAT2;LOC283214	dist=11370;dist=14127	.	known
HDL	11	116791863	rs651821	T	C	145813	0.3055	---	-0.1425	0.0053	1.46e-159	1.604e-84	UTR5	APOA5	NM_052968:c.-3G>A;NM_001166598:c.-3G>A	.	known
HDL	11	122647817	rs6589939	A	G	145813	0.2944	+++	0.0293	0.0051	6.529e-09	0.748	intergenic	MIR100HG;UBASH3B	dist=224946;dist=7873	.	known
HDL	12	109551423	rs12321904	T	G	145813	0.6164	---	-0.04	0.0046	5.927e-18	8.173e-17	intergenic	UBE3B;MMAB	dist=14718;dist=2293	.	known
HDL	12	111280427	rs79105258	A	C	139871	0.75	++?	0.1239	0.007	1.26e-70	0.7303	intronic	CUX2	.	.	known
HDL	12	124869264	rs67053123	A	T	145813	0.7539	---	-0.0679	0.0051	3.766e-40	0.3149	intergenic	SCARB1;UBC	dist=5291;dist=42381	.	known
HDL	15	58431476	rs1800588	T	C	145813	0.595	---	-0.136	0.0046	2.59e-191	0.05906	upstream	LIPC	dist=500	.	known
HDL	15	77799744	.	T	C	69214	0.0002	+??	2.3221	0.4007	6.803e-09	1	intronic	LINGO1	.	.	novel
HDL	16	56953457	rs56156922	T	C	145813	0.2766	+++	0.2751	0.0048	1.83e-705	8.513e-06	intergenic	HERPUD1;CETP	dist=9576;dist=8466	.	known
HDL	16	59582373	.	C	G	69214	0.9998	+??	1.9965	0.2367	3.323e-17	1	intergenic	GOT2;APOOP5	dist=848016;dist=171768	.	novel
HDL	16	60765580	rs760008623	T	C	69214	0.9995	+??	1.789	0.2643	1.297e-11	1	intergenic	LOC729159;MIR4426	dist=405787;dist=290127	.	novel
HDL	16	62938187	.	A	G	69214	0.0001	-??	-3.3278	0.4112	5.859e-16	1	intergenic	CDH8;CDH11	dist=901352;dist=2005566	.	novel
HDL	16	67275732	rs187144829	T	C	69214	0.0008	-??	-1.5974	0.1206	4.548e-40	1	intergenic	SLC9A5;PLEKHG4	dist=3541;dist=2425	.	known
HDL	16	76424636	rs559636178	A	G	69214	0.9997	+??	1.3815	0.2169	1.895e-10	1	intronic	CNTNAP4	.	.	novel
HDL	16	79596851	.	A	G	69214	0.9998	+??	1.5669	0.2841	3.465e-08	1	UTR3	MAF	NM_001031804:c.*1930C>T	.	novel
HDL	16	81501185	rs2925979	T	C	145813	0.6749	+++	0.0393	0.0045	1.686e-18	2.271e-16	intronic	CMIP	.	.	known
HDL	17	43763481	rs77697917	T	C	75156	0.9704	+?+	0.2683	0.0199	2.403e-41	0.1205	intergenic	SOST;DUSP3	dist=4693;dist=2640	.	known
HDL	17	68781934	rs34216592	A	G	75156	0.8622	+?-	0.0566	0.0098	8.383e-09	0.1711	intergenic	LINC01482;ABCA8	dist=102328;dist=85353	.	known
HDL	17	78391282	rs11657987	T	G	145813	0.6094	---	-0.0261	0.0045	4.521e-09	0.8048	intronic	PGS1	.	.	known
HDL	18	49592553	rs3786247	T	G	145813	0.4153	+++	0.076	0.0053	2.841e-47	0.4618	UTR3	LIPG	NM_001308006:c.*2031T>G;NM_006033:c.*2031T>G	.	known
HDL	19	8364439	rs116843064	A	G	75156	0.9708	-?+	-0.2189	0.0197	1.29e-28	0.08901	exonic	ANGPTL4	.	p.E40K	known
HDL	19	11235874	rs3760782	T	C	145813	0.795	+++	0.0312	0.0054	7.914e-09	0.3329	intronic	DOCK6	.	.	known
HDL	19	44908684	rs429358	T	C	145813	0.1393	---	-0.1026	0.0064	2.402e-58	0.1296	exonic	APOE	.	p.C(130/156)R	known
HDL	19	54296373	.	A	G	145813	0.5267	+++	0.0616	0.0071	6.684e-18	1.17e-13	intergenic	MIR4752;LILRA5	dist=14193;dist=10697	.	novel
HDL	20	44413724	rs1800961	T	C	145813	0.9583	+++	0.1125	0.0133	2.668e-17	0.6734	exonic	HNF4A	.	p.T(139/117/132/114)I	known
HDL	20	45923216	rs6073958	T	C	145813	0.161	---	-0.0626	0.006	2.288e-25	0.2648	intergenic	PLTP;PCIF1	dist=10852;dist=11462	.	known
HDL	21	44848868	rs9980195	T	C	145813	0.4436	---	-0.0313	0.0043	3.151e-13	8.819e-12	downstream	PTTG1IP	dist=717	.	known
HDL	22	21610472	rs4821112	A	G	145813	0.614	+++	0.0419	0.0045	1.18e-20	0.7731	intronic	UBE2L3	.	.	known
HDL	X	14875053	rs139120857	A	G	69214	0.9349	-??	-0.0727	0.0114	1.8e-10	1	intronic	MOSPD2	.	.	known
LDL	1	25452745	rs7519530	T	G	146232	0.4117	+++	0.0278	0.0048	5.105e-09	3.18e-08	intronic	TMEM57	.	.	known
LDL	1	26958422	rs79598313	T	C	73366	0.9648	-?-	-0.113	0.0172	5.419e-11	0.6562	intronic	KDF1	.	.	known
LDL	1	55039974	rs11591147	T	G	73366	0.9818	+?+	0.4795	0.0276	1.904e-67	0.1472	exonic	PCSK9	.	p.R46L	known
LDL	1	62474595	rs11442941	T	TG	73366	0.6688	+?+	0.0454	0.0068	2.042e-11	0.0007921	intronic	DOCK7	.	.	known
LDL	1	92597054	rs6603997	C	G	146232	0.6939	+++	0.0323	0.0057	1.718e-08	5.887e-08	intronic	EVI5	.	.	known
LDL	1	109274968	rs12740374	T	G	146232	0.8258	+++	0.1324	0.0061	6.76e-104	0.05137	UTR3	CELSR2	NM_001408:c.*919G>T	.	known
LDL	1	227017202	rs61834007	T	C	67429	0.0004	+??	1.0905	0.1876	6.095e-09	1	intronic	CDC42BPA	.	.	novel
LDL	1	234716457	rs526936	A	G	146232	0.3962	---	-0.0424	0.0044	9.598e-22	0.1594	intergenic	LOC101927787;LINC01132	dist=55533;dist=7585	.	known
LDL	2	18298301	.	T	G	67429	0.9998	-??	-3.1527	0.3797	1.008e-16	1	intergenic	KCNS3;RDH14	dist=365343;dist=256422	.	novel
LDL	2	21041028	rs1367117	A	G	146232	0.7208	---	-0.09	0.0055	2.313e-60	0.004251	exonic	APOB	.	p.T98I	known
LDL	2	22355635	rs151337607	T	C	72866	0.9668	?-?	-0.14	0.0166	4.13e-17	1	intergenic	LINC01822;LINC01884	dist=644983;dist=180844	.	novel
LDL	2	24346372	rs774254956	T	C	67429	0.0002	-??	-2.0643	0.2845	3.964e-13	1	intronic	ITSN2	.	.	novel
LDL	2	28287669	.	T	C	67429	0.9999	+??	2.4365	0.3237	5.178e-14	1	intronic	BABAM2	.	.	known
LDL	2	30145153	.	T	C	67429	0.0001	-??	-2.1086	0.3833	3.767e-08	1	intergenic	ALK;YPEL5	dist=223542;dist=1731	.	novel
LDL	2	43845437	rs4299376	T	G	73366	0.2778	+?+	0.0978	0.007	2.739e-44	2.144e-17	intronic	ABCG8	.	.	known
LDL	2	62646781	rs6734002	T	G	146232	0.709	+++	0.0323	0.0049	5.952e-11	3.453e-10	intergenic	TMEM17;EHBP1	dist=140312;dist=27070	.	known
LDL	2	118085225	rs55809639	A	T	73366	0.9151	+?+	0.0699	0.0114	1.014e-09	0.4451	intergenic	CCDC93;INSIG2	dist=71062;dist=3193	.	known
LDL	2	157625480	rs10164853	A	G	146232	0.1908	---	-0.0381	0.0065	4.014e-09	0.6621	intronic	ACVR1C	.	.	known
LDL	3	32527140	rs62252794	A	G	146232	0.8705	+++	0.037	0.0067	3.244e-08	0.3122	intronic	DYNC1LI1	.	.	known
LDL	4	68453974	rs1919903	A	G	146232	0.3962	+++	0.0301	0.0055	3.749e-08	9.704e-08	intronic	TMPRSS11E	.	.	known
LDL	5	75360714	rs12916	T	C	146232	0.4732	+++	0.0662	0.0041	7.415e-58	0.01156	UTR3	HMGCR	NM_001130996:c.*372T>C;NM_000859:c.*372T>C	.	known
LDL	5	156968992	rs12657266	T	C	146232	0.2786	---	-0.0371	0.005	1.062e-13	4.142e-13	intergenic	TIMD4;HAVCR1	dist=5737;dist=60421	.	known
LDL	6	32695482	rs112927854	T	C	73366	0.8921	-?-	-0.0728	0.0123	3.547e-09	0.8538	intergenic	HLA-DQB1;HLA-DQA2	dist=28793;dist=45904	.	known
LDL	6	160589086	rs10455872	A	G	73366	0.0666	+?+	0.1319	0.0131	5.779e-24	0.6497	intronic	LPA	.	.	known
LDL	7	21566355	rs55696093	A	G	146232	0.2914	++-	0.0259	0.0046	1.52e-08	0.01293	intronic	DNAH11	.	.	known
LDL	7	25957916	rs4719841	A	G	146232	0.5197	---	-0.0338	0.0043	3.083e-15	0.7492	intergenic	MIR148A;NFE2L3	dist=7930;dist=194311	.	known
LDL	7	44541277	rs41279633	T	G	73366	0.8285	-?-	-0.0674	0.0085	2.949e-15	0.2325	UTR5	NPC1L1	NM_001101648:c.-18C>A;NM_013389:c.-18C>A;NM_001300967:c.-18C>A	.	known
LDL	7	73577262	rs35624969	T	C	72866	0.1244	?+?	0.0511	0.0092	3.118e-08	1	intronic	TBL2	.	.	known
LDL	7	78341454	.	A	G	67429	0.0003	-??	-1.4911	0.2559	5.66e-09	1	intronic	MAGI2	.	.	known
LDL	8	9326086	rs4841132	A	G	146232	0.8942	++-	0.0639	0.0093	8.144e-12	1.689e-06	ncRNA_exonic	LOC157273	.	.	known
LDL	8	58480178	rs10107182	T	C	146232	0.2631	+++	0.04	0.0049	4.007e-16	1.635e-15	intergenic	UBXN2B;CYP7A1	dist=28677;dist=10000	.	known
LDL	8	115646356	rs2737245	T	G	146232	0.7163	+++	0.0309	0.0046	1.831e-11	0.9431	intronic	TRPS1	.	.	known
LDL	8	125469835	rs2954021	A	G	146232	0.5289	---	-0.0383	0.0041	1.677e-20	8.679e-21	intergenic	TRIB1;LINC00861	dist=31430;dist=452688	.	known
LDL	9	133273983	.	A	G	146232	0.7495	---	-0.0649	0.0047	1.721e-42	6.772e-44	intronic	ABO	.	.	known
LDL	10	72932888	rs41280378	T	G	146232	0.2177	+--	-0.0409	0.006	6.594e-12	0.01299	UTR3	OIT3	NM_152635:c.*364T>G	.	known
LDL	10	95172943	rs140962577	A	G	67429	0.9982	+??	0.497	0.0882	1.744e-08	1	intergenic	CYP2C8;ACSM6	dist=103446;dist=21257	.	known
LDL	10	112171932	rs2792703	T	C	146232	0.2634	+++	0.032	0.0048	1.861e-11	7.758e-11	intronic	GPAM	.	.	known
LDL	11	5226774	rs11549407	A	G	5937	0.952	??+	0.4677	0.0485	5.561e-22	1	exonic	HBB	.	p.Q40X	known
LDL	11	61829161	rs99780	T	C	146232	0.6233	+++	0.0362	0.0042	1.241e-17	0.05282	intronic	FADS2	.	.	known
LDL	11	116752497	rs398017699	T	TA	67429	0.1389	+??	0.0626	0.0096	7.949e-11	1	intronic	BUD13	.	.	known
LDL	11	126357828	rs7928577	T	G	146232	0.8425	---	-0.0455	0.0062	1.652e-13	0.0006079	intronic	ST3GAL4	.	.	known
LDL	12	514259	rs60309576	A	G	146232	0.816	---	-0.053	0.0073	3.985e-13	0.2545	intronic	B4GALNT3	.	.	novel
LDL	12	111280427	rs79105258	A	C	140295	0.75	--?	-0.0598	0.0067	6.113e-19	0.5216	intronic	CUX2	.	.	known
LDL	12	120978847	rs1169288	A	C	146232	0.4252	+++	0.0323	0.0045	1.099e-12	0.05429	exonic	HNF1A	.	p.I27L	known
LDL	14	52437710	.	A	T	67429	0.9999	+??	2.8789	0.4851	2.935e-09	1	intronic	TXNDC16	.	.	novel
LDL	14	55042419	.	A	ATTGT	67429	0.9999	+??	2.6696	0.4661	1.019e-08	1	intronic	SOCS4	.	.	novel
LDL	16	11612244	rs12445804	A	G	146232	0.6452	---	-0.0291	0.0051	1.15e-08	0.3064	intergenic	LITAF;SNN	dist=25294;dist=56189	.	known
LDL	16	56953457	rs56156922	T	C	146232	0.2757	---	-0.0354	0.0047	5.516e-14	0.001285	intergenic	HERPUD1;CETP	dist=9576;dist=8466	.	known
LDL	16	72063928	rs3794695	T	C	146232	0.6697	---	-0.046	0.0046	5.635e-24	0.2104	intronic	HPR	.	.	known
LDL	16	88484674	rs2047596	A	G	146232	0.4483	---	-0.0234	0.0043	3.884e-08	0.6672	intronic	ZFPM1	.	.	known
LDL	17	7176936	rs754165241	CCCCCAGCCCCAG	C	67429	0.0064	-??	-0.5426	0.0468	4.938e-31	1	intronic	ASGR1	.	.	known
LDL	17	28367840	rs704	A	G	146232	0.3843	---	-0.0289	0.0045	1.384e-10	0.2773	exonic	VTN	.	p.T400M	known
LDL	17	47496995	rs9897063	A	G	73366	0.4985	+?+	0.0374	0.0063	3.473e-09	0.003677	intergenic	MRPL45P2;NPEPPS	dist=4375;dist=25962	.	known
LDL	17	69086821	rs740516	C	G	146232	0.4025	--+	-0.0365	0.0049	9.791e-14	0.000155	intronic	ABCA6	.	.	known
LDL	19	7868087	rs145043195	A	G	67429	0.9999	-??	-5.9617	0.6646	2.961e-19	1	downstream	PRR36	dist=632	.	known
LDL	19	11086585	rs12151108	A	G	73366	0.8939	+?+	0.2177	0.0102	1.09e-100	0.04956	intergenic	SMARCA4;LDLR	dist=24303;dist=2777	.	known
LDL	19	14609794	.	T	C	67429	0.9995	-??	-1.2914	0.1522	2.179e-17	1	intronic	CLEC17A	.	.	novel
LDL	19	19259531	rs150641967	T	TGACA	73366	0.9129	+?+	0.1052	0.0112	4.971e-21	0.0006452	intronic	HAPLN4	.	.	known
LDL	19	44908822	rs7412	T	C	146232	0.9375	+++	0.576	0.0091	9.73e-873	5.261e-08	exonic	APOE	.	p.R(176/202)C	known
LDL	20	17864040	rs2618566	T	G	146232	0.3314	+++	0.0308	0.0047	8.757e-11	3.323e-13	intergenic	BANF2;SNX5	dist=128168;dist=77556	.	known
LDL	20	40551182	rs1883711	C	G	73366	0.9492	-?-	-0.1602	0.0159	6.625e-24	0.8354	intergenic	LINC01370;MAFB	dist=542653;dist=134666	.	known
TC	1	26695422	rs114165349	C	G	75171	0.9652	-?-	-0.0995	0.0176	1.637e-08	0.4141	upstream	ARID1A	dist=609	.	known
TC	1	55039974	rs11591147	T	G	75171	0.9817	+?+	0.4533	0.0279	1.719e-59	0.2745	exonic	PCSK9	.	p.R46L	known
TC	1	62491359	rs10889333	A	G	203476	0.7789	+++	0.0522	0.0045	5.688e-31	1.173e-05	intronic	DOCK7	.	.	known
TC	1	92501859	rs4000736	A	G	203476	0.7296	+++	0.032	0.0053	2.032e-09	7.404e-09	intergenic	GFI1;EVI5	dist=14983;dist=6837	.	known
TC	1	109274570	rs7528419	A	G	203476	0.152	---	-0.1017	0.0055	3.271e-77	0.000795	UTR3	CELSR2	NM_001408:c.*521A>G	.	known
TC	1	220796686	rs2642438	A	G	203476	0.7774	+++	0.0266	0.0043	6.836e-10	6.266e-08	exonic	MARC1	.	p.T165A	known
TC	1	234717013	rs553427	T	C	203476	0.3644	---	-0.0377	0.0037	6.725e-24	0.002576	intergenic	LOC101927787;LINC01132	dist=56089;dist=7029	.	known
TC	2	18298301	.	T	G	69234	0.9998	-??	-2.7061	0.3882	3.163e-12	1	intergenic	KCNS3;RDH14	dist=365343;dist=256422	.	novel
TC	2	21041028	rs1367117	A	G	203476	0.7593	---	-0.074	0.005	1.01e-49	0.0008425	exonic	APOB	.	p.T98I	known
TC	2	24346372	rs774254956	T	C	69234	0.0002	-??	-2.0168	0.2915	4.554e-12	1	intronic	ITSN2	.	.	novel
TC	2	27508073	rs1260326	T	C	203476	0.5017	---	-0.0366	0.0035	1.918e-25	2.543e-19	exonic	GCKR	.	p.L446P	known
TC	2	30145153	.	T	C	69234	0.0001	-??	-2.3048	0.3928	4.406e-09	1	intergenic	ALK;YPEL5	dist=223542;dist=1731	.	novel
TC	2	33032836	.	A	G	69234	0.0001	-??	-2.1668	0.3904	2.858e-08	1	intronic	LTBP1	.	.	novel
TC	2	43845437	rs4299376	T	G	75171	0.278	+?+	0.0952	0.0071	2.622e-41	5.5e-16	intronic	ABCG8	.	.	known
TC	2	62650251	rs6713090	A	G	197539	0.2908	--?	-0.0284	0.0043	3.195e-11	8.71e-11	intergenic	TMEM17;EHBP1	dist=143782;dist=23600	.	known
TC	2	157625480	rs10164853	A	G	203476	0.2063	---	-0.0304	0.0052	4.938e-09	0.5371	intronic	ACVR1C	.	.	known
TC	4	3434861	rs13116176	A	G	203476	0.6105	+++	0.0237	0.0035	1.607e-11	0.5511	intronic	RGS12	.	.	known
TC	4	68453974	rs1919903	A	G	203476	0.3425	+++	0.0273	0.0047	5.992e-09	1.193e-09	intronic	TMPRSS11E	.	.	known
TC	5	75360714	rs12916	T	C	203476	0.49	+++	0.0545	0.0035	4.06e-56	0.001703	UTR3	HMGCR	NM_001130996:c.*372T>C;NM_000859:c.*372T>C	.	known
TC	5	156964617	rs6874202	T	C	203476	0.7455	+++	0.0437	0.0044	2.85e-23	1.086e-21	intergenic	TIMD4;HAVCR1	dist=1362;dist=64796	.	known
TC	6	32697014	rs116303320	T	C	203476	0.9292	---	-0.0603	0.0083	4.577e-13	0.1373	intergenic	HLA-DQB1;HLA-DQA2	dist=30325;dist=44372	.	known
TC	6	100860545	rs11963911	T	C	203476	0.4203	---	-0.0199	0.0036	2.585e-08	0.2219	intronic	ASCC3	.	.	known
TC	6	160576086	rs74617384	A	T	75171	0.0666	+?+	0.1337	0.0132	4.226e-24	0.9366	intronic	LPA	.	.	known
TC	7	21566355	rs55696093	A	G	203476	0.3045	++-	0.0232	0.0038	7.854e-10	0.01328	intronic	DNAH11	.	.	known
TC	7	25957916	rs4719841	A	G	203476	0.5533	---	-0.0217	0.0036	1.927e-09	0.4894	intergenic	MIR148A;NFE2L3	dist=7930;dist=194311	.	known
TC	7	44541277	rs41279633	T	G	75171	0.8286	-?-	-0.0595	0.0086	5.056e-12	0.2791	UTR5	NPC1L1	NM_001101648:c.-18C>A;NM_013389:c.-18C>A;NM_001300967:c.-18C>A	.	known
TC	7	50270294	rs62447171	A	G	203476	0.6128	--+	-0.0206	0.0036	1.415e-08	0.478	intergenic	C7orf72;IKZF1	dist=111038;dist=33789	.	known
TC	7	78341454	.	A	G	69234	0.0003	-??	-1.5683	0.2616	2.04e-09	1	intronic	MAGI2	.	.	known
TC	8	9326086	rs4841132	A	G	203476	0.9025	+++	0.0794	0.009	1.64e-18	2.536e-11	ncRNA_exonic	LOC157273	.	.	known
TC	8	18414928	rs4921914	T	C	203476	0.5706	+++	0.0261	0.0038	7.426e-12	8.836e-14	intergenic	NAT2;PSD3	dist=13715;dist=112375	.	known
TC	8	58480178	rs10107182	T	C	203476	0.2379	+++	0.0374	0.0043	1.631e-18	5.502e-20	intergenic	UBXN2B;CYP7A1	dist=28677;dist=10000	.	known
TC	8	115646356	rs2737245	T	G	203476	0.7208	+++	0.0281	0.0039	4.222e-13	0.8177	intronic	TRPS1	.	.	known
TC	8	125469835	rs2954021	A	G	203476	0.5344	---	-0.0402	0.0034	2.159e-31	8.105e-33	intergenic	TRIB1;LINC00861	dist=31430;dist=452688	.	known
TC	9	104903458	rs2575876	A	G	203476	0.7306	+++	0.0579	0.0039	8.624e-51	0.4	intronic	ABCA1	.	.	known
TC	9	133273983	.	A	G	203476	0.7414	---	-0.056	0.0039	5.661e-46	5.669e-43	intronic	ABO	.	.	known
TC	10	72905766	rs78295286	T	G	197539	0.9114	++?	0.0465	0.008	7.102e-09	0.2832	intronic	OIT3	.	.	known
TC	10	95172943	rs140962577	A	G	69234	0.9983	+??	0.5193	0.0901	8.304e-09	1	intergenic	CYP2C8;ACSM6	dist=103446;dist=21257	.	known
TC	10	112153794	rs1807800	A	T	203476	0.7483	---	-0.031	0.004	1.364e-14	1.55e-13	intronic	GPAM	.	.	known
TC	11	5226774	rs11549407	A	G	5937	0.9519	??+	0.477	0.0483	5.411e-23	1	exonic	HBB	.	p.Q40X	known
TC	11	8817025	.	A	AT	69234	0.9998	+??	1.3691	0.2497	4.183e-08	1	intronic	ST5	.	.	novel
TC	11	10296195	rs114350711	T	C	69234	0.9998	+??	1.2099	0.2203	3.945e-08	1	intergenic	SBF2;ADM	dist=1988;dist=8785	.	known
TC	11	18632165	rs11024743	A	G	203476	0.5276	+++	0.0203	0.0036	1.377e-08	1.16e-06	intronic	SPTY2D1	.	.	known
TC	11	61829161	rs99780	T	C	203476	0.6186	+++	0.0365	0.0035	5.114e-25	0.2176	intronic	FADS2	.	.	known
TC	11	116752497	rs398017699	T	TA	69234	0.1418	+??	0.1043	0.0096	2.521e-27	1	intronic	BUD13	.	.	known
TC	11	126371957	rs141200184	T	TTCTG	75171	0.8734	-?-	-0.0592	0.0097	1.076e-09	0.453	intronic	ST3GAL4	.	.	known
TC	12	514259	rs60309576	A	G	203476	0.8348	---	-0.0427	0.0069	6.038e-10	0.02935	intronic	B4GALNT3	.	.	novel
TC	12	109501836	rs2241212	A	T	203476	0.6382	---	-0.0264	0.004	2.468e-11	1.782e-10	intronic	UBE3B	.	.	known
TC	12	120968567	rs2243616	T	G	203476	0.4634	+++	0.0292	0.0036	2.443e-16	7.934e-15	intergenic	XLOC_009911;HNF1A-AS1	dist=60493;dist=1271	.	known
TC	12	124853983	rs10773112	T	C	203476	0.3963	---	-0.0244	0.0039	5.608e-10	1.851e-07	intronic	SCARB1	.	.	known
TC	13	55738505	.	A	G	69234	0.0001	-??	-2.1495	0.372	7.522e-09	1	intergenic	MIR5007;PRR20A	dist=563957;dist=1402413	.	novel
TC	14	52437710	.	A	T	69234	0.9999	+??	2.9369	0.4965	3.303e-09	1	intronic	TXNDC16	.	.	novel
TC	14	55042419	.	A	ATTGT	69234	0.9999	+??	2.7875	0.4776	5.347e-09	1	intronic	SOCS4	.	.	novel
TC	15	58431476	rs1800588	T	C	203476	0.5579	---	-0.0643	0.0036	1.329e-69	0.01107	upstream	LIPC	dist=500	.	known
TC	16	56953457	rs56156922	T	C	203476	0.2592	+++	0.05	0.004	3.29e-35	0.04619	intergenic	HERPUD1;CETP	dist=9576;dist=8466	.	known
TC	16	72045758	rs77303550	T	C	203476	0.7807	+++	0.0574	0.0045	1.257e-36	0.3014	intergenic	DHODH;HP	dist=20341;dist=8834	.	known
TC	16	88484674	rs2047596	A	G	203476	0.4705	--+	-0.0202	0.0035	1.173e-08	0.2787	intronic	ZFPM1	.	.	known
TC	17	7176936	rs754165241	CCCCCAGCCCCAG	C	69234	0.0064	-??	-0.5085	0.0475	1.052e-26	1	intronic	ASGR1	.	.	known
TC	17	47659909	rs4264433	A	T	203476	0.6007	---	-0.0278	0.0037	2.882e-14	9.294e-13	intronic	KPNB1	.	.	known
TC	17	69086821	rs740516	C	G	203476	0.4415	--+	-0.0286	0.004	9.737e-13	3.829e-05	intronic	ABCA6	.	.	known
TC	18	49592553	rs3786247	T	G	203476	0.4347	+++	0.0445	0.004	1.858e-29	0.2666	UTR3	LIPG	NM_001308006:c.*2031T>G;NM_006033:c.*2031T>G	.	known
TC	19	7868087	rs145043195	A	G	69234	0.9999	-??	-5.4257	0.6705	5.869e-16	1	downstream	PRR36	dist=632	.	known
TC	19	11086210	rs8106503	T	C	75171	0.1063	-?-	-0.191	0.0103	2.953e-76	0.03043	intergenic	SMARCA4;LDLR	dist=23928;dist=3152	.	known
TC	19	14609794	.	T	C	69234	0.9995	-??	-1.1788	0.1548	2.617e-14	1	intronic	CLEC17A	.	.	novel
TC	19	19259531	rs150641967	T	TGACA	75171	0.9133	+?+	0.1329	0.0113	7.206e-32	0.0002185	intronic	HAPLN4	.	.	known
TC	19	44908822	rs7412	T	C	203476	0.9424	+++	0.3619	0.0078	2.36e-465	3.249e-30	exonic	APOE	.	p.R(176/202)C	known
TC	19	49496752	rs2280401	A	G	203476	0.8454	+++	0.0297	0.0048	4.097e-10	0.4286	intronic	RPS11	.	.	known
TC	20	40513876	rs2207132	A	G	75171	0.9449	-?-	-0.1677	0.0155	2.651e-27	0.5697	intergenic	LINC01370;MAFB	dist=505347;dist=171972	.	known
TC	20	44413724	rs1800961	T	C	203476	0.9633	+++	0.0901	0.0121	1.113e-13	0.2401	exonic	HNF4A	.	p.T(139/117/132/114)I	known
TC	22	43928850	rs738408	T	C	203476	0.5963	+++	0.0207	0.0036	1.27e-08	0.6086	exonic	PNPLA3	.	p.P149P	known
TG	1	62492087	rs10789112	T	C	180981	0.2309	---	-0.0729	0.0046	6.94e-56	0.6082	intronic	DOCK7	.	.	known
TG	1	93388960	rs2114273	T	C	180981	0.6115	+++	0.0248	0.0038	1.036e-10	1.103e-07	intergenic	DR1;FNBP1L	dist=26369;dist=59171	.	known
TG	1	230159169	rs2144300	T	C	180981	0.6173	+++	0.0376	0.0042	8.336e-19	9.208e-19	intronic	GALNT2	.	.	known
TG	2	20949128	rs397870692	G	GA	75384	0.2239	-?-	-0.0662	0.0074	5.089e-19	0.3817	intergenic	LDAH;APOB	dist=125998;dist=52301	.	known
TG	2	27508073	rs1260326	T	C	180981	0.5145	---	-0.0917	0.0037	2.02e-133	4.181e-113	exonic	GCKR	.	p.L446P	known
TG	2	164694691	rs7607980	T	C	75384	0.1133	-?-	-0.0626	0.0098	1.783e-10	0.835	exonic	COBLL1	.	p.N(901/947/939/1006)D	known
TG	2	218856229	rs200513066	T	TAGG	75384	0.926	-?-	-0.0765	0.0139	3.754e-08	0.3488	intergenic	PRKAG3;WNT6	dist=24440;dist=3591	.	known
TG	2	226257202	rs2943656	A	G	180981	0.7055	+++	0.0358	0.0049	2.541e-13	4.633e-12	intergenic	LOC646736;MIR5702	dist=77140;dist=401508	.	known
TG	4	3442204	rs13108218	A	G	180981	0.5088	---	-0.0326	0.0037	3.194e-18	1.093e-14	intronic	HGFAC	.	.	known
TG	4	87252540	rs7656630	T	C	180981	0.4375	+++	0.028	0.0037	3.751e-14	0.8639	intergenic	KLHL8;MIR5705	dist=31932;dist=47955	.	known
TG	5	56565080	rs5868014	G	GC	75384	0.8492	-?-	-0.0572	0.0087	4.632e-11	0.1564	intronic	C5orf67	.	.	known
TG	5	156964617	rs6874202	T	C	180981	0.7333	+++	0.0343	0.0046	5.527e-14	4.991e-13	intergenic	TIMD4;HAVCR1	dist=1362;dist=64796	.	known
TG	6	31334865	rs11968046	T	C	75384	0.7821	-?-	-0.0605	0.009	1.807e-11	0.3412	intergenic	HLA-C;HLA-B	dist=62729;dist=19001	.	known
TG	6	43789345	rs4711750	A	T	180981	0.4827	---	-0.0334	0.0039	7.87e-18	0.01245	intergenic	VEGFA;LINC01512	dist=2859;dist=101683	.	known
TG	6	52767415	rs2608639	T	C	180981	0.2443	+++	0.0289	0.0048	1.448e-09	1.299e-08	intergenic	GSTA2;GSTA1	dist=3852;dist=23965	.	known
TG	7	25955443	rs4574742	A	G	180981	0.39	+++	0.024	0.0039	5.51e-10	0.7061	intergenic	MIR148A;NFE2L3	dist=5457;dist=196784	.	known
TG	7	73606007	rs3812316	C	G	180981	0.1116	---	-0.1139	0.0058	1.027e-84	0.2228	exonic	MLXIPL	.	p.Q241H	known
TG	8	18415790	rs1495743	C	G	180981	0.5474	+++	0.0309	0.0041	3.641e-14	3.169e-13	intergenic	NAT2;PSD3	dist=14577;dist=111513	.	known
TG	8	19962213	rs328	C	G	180981	0.1187	---	-0.1695	0.0057	1.28e-196	0.9637	exonic	LPL	.	p.S474X	known
TG	8	125469835	rs2954021	A	G	180981	0.5317	---	-0.065	0.0037	1.135e-70	1.254e-67	intergenic	TRIB1;LINC00861	dist=31430;dist=452688	.	known
TG	10	63229171	rs7916868	A	T	180981	0.6373	---	-0.026	0.0041	1.659e-10	3.626e-08	intronic	JMJD1C	.	.	known
TG	10	93071756	rs4411227	C	G	180981	0.5384	---	-0.0344	0.004	4.964e-18	0.5285	intergenic	CYP26C1;CYP26A1	dist=3059;dist=1719	.	known
TG	11	61800281	rs174544	A	C	180981	0.634	---	-0.0332	0.0038	2.145e-18	0.3087	UTR3	FADS1	NM_013402:c.*2130G>T	.	known
TG	11	64109691	rs11231698	T	C	180981	0.6981	---	-0.0259	0.0045	9.895e-09	0.02423	intronic	FLRT1;MACROD1	.	.	known
TG	11	116791863	rs651821	T	C	180981	0.3171	+++	0.2269	0.0044	7.53e-578	2.492e-277	UTR5	APOA5	NM_052968:c.-3G>A;NM_001166598:c.-3G>A	.	known
TG	11	119253525	.	A	G	69479	0.0004	-??	-1.7256	0.2865	1.722e-09	1	intronic	CBL	.	.	known
TG	15	43735849	rs147233090	T	C	75384	0.9716	-?-	-0.1209	0.0192	3.199e-10	0.6696	downstream	CATSPER2P1	dist=99	.	known
TG	15	58431476	rs1800588	T	C	180981	0.5729	---	-0.061	0.0039	7.574e-55	0.3282	upstream	LIPC	dist=500	.	known
TG	15	69913634	rs8038587	T	G	175076	0.2	--?	-0.0292	0.0053	3.916e-08	0.2163	intergenic	LINC00593;TLE3	dist=70667;dist=134157	.	novel
TG	16	56953457	rs56156922	T	C	180981	0.2667	---	-0.0346	0.0042	3.456e-16	0.7214	intergenic	HERPUD1;CETP	dist=9576;dist=8466	.	known
TG	17	43848758	rs72836561	T	C	75384	0.967	-?-	-0.1241	0.0177	2.012e-12	0.9618	exonic	CD300LG	.	p.R82C	known
TG	17	67961452	rs9899520	A	G	175076	0.4421	--?	-0.0267	0.0047	1.106e-08	3.663e-08	intronic	BPTF	.	.	known
TG	19	8364439	rs116843064	A	G	75384	0.9708	+?+	0.2155	0.0189	5.06e-30	0.4239	exonic	ANGPTL4	.	p.E40K	known
TG	19	11239812	rs2278426	T	C	180981	0.7617	++-	0.0377	0.0048	2.957e-15	0.01896	exonic	ANGPTL8	.	p.R59W	known
TG	19	19268740	rs58542926	T	C	180981	0.9193	+++	0.0823	0.007	2.834e-32	2.83e-07	exonic	TM6SF2	.	p.E167K	known
TG	19	44912921	rs483082	T	G	180981	0.8072	---	-0.0948	0.0048	1.284e-85	0.007716	intergenic	APOE;APOC1	dist=3526;dist=1326	.	known
TG	20	45923216	rs6073958	T	C	180981	0.1527	+++	0.0541	0.0053	2.782e-24	0.4115	intergenic	PLTP;PCIF1	dist=10852;dist=11462	.	known

## Sheet: Data S5
Data S5: Protein altering variants identified from analysis of custom content.
Trait	Chr	Pos (Build 38)	rsID	Ref	Alt	N	Effect Allele Frequency	MAC	Beta	SE	P-value	Gene	Protein Change	Impact	Reason Selected for Custom Content	Novelty of locus-trait association
LDL	2	21007608	rs745457003	C	T	55383	0.000108405	12.0076	-2.79385	0.322941	5.09299e-18	APOB	p.W3087X	LoF	Predicted Nonsense ACMG56	known
TC	2	21007608	rs745457003	C	T	56815	0.000105675	12.0078	-2.70058	0.321762	4.73467e-17	APOB	p.W3087X	LoF	Predicted Nonsense ACMG56	known
LDL	2	21011431	.	T	A	55383	9.02902e-05	10.0011	-2.62764	0.353739	1.10097e-13	APOB	p.K1813X	LoF	Predicted Nonsense ACMG56	known
TC	2	21011431	.	T	A	56815	8.80142e-05	10.0011	-2.32344	0.352449	4.33166e-11	APOB	p.K1813X	LoF	Predicted Nonsense ACMG56	known
LDL	2	21013379	rs121918383	G	A	55383	9.0282e-05	10.0002	-2.79881	0.353753	2.53767e-15	APOB	p.R1333X	LoF	Predicted Nonsense ACMG56	known
TC	2	21013379	rs121918383	G	A	56815	8.80065e-05	10.0002	-2.47173	0.352462	2.33676e-12	APOB	p.R1333X	LoF	Predicted Nonsense ACMG56	known
ALT	8	144505451	rs773478792	C	T	37440	0.00231067	173.023	-0.873779	0.079587	4.82676e-28	GPT	p.P234L	Missense	Sequencing subset of HUNT	novel
HDL	15	58563566	rs559266901	G	C	56795	0.00135582	154.008	0.594708	0.0907329	5.58322e-11	LIPC	p.G411R	Missense	Sequencing subset of HUNT	known
ALP	17	7388634	rs1263377396	G	T	37447	0.000614251	46.0037	1.23232	0.160709	1.74672e-14	TNK1	p.G(574/569)V	Missense	Sequencing subset of HUNT	novel
LDL	19	10224136	.	T	C	55383	0.00282608	313.034	-0.366478	0.0632028	6.69333e-09	S1PR2	p.Y257C	Missense	Sequencing subset of HUNT	novel
TC	19	10224136	.	T	C	56815	0.00281646	320.034	-0.35921	0.0622831	8.05187e-09	S1PR2	p.Y257C	Missense	Sequencing subset of HUNT	novel
LDL	19	11105567	rs875989906	G	A	55383	0.000162508	18.0003	1.81496	0.263678	5.84937e-12	LDLR	p.D(180/221)N	Missense	Observed at Norwegian FH clinic	known
TC	19	11105567	rs875989906	G	A	56815	0.000167212	19.0003	1.64885	0.25571	1.13244e-10	LDLR	p.D(180/221)N	Missense	Observed at Norwegian FH clinic	known
LDL	19	11113337	rs570942190	C	T	55383	8.12524e-05	9	3.11477	0.372883	6.64275e-17	LDLR	p.R(248/375/289/416)W	Missense	Observed at Norwegian FH clinic	known
TC	19	11113337	rs570942190	C	T	56815	7.92044e-05	9	2.90468	0.371524	5.35497e-15	LDLR	p.R(248/375/289/416)W	Missense	Observed at Norwegian FH clinic	known
LDL	19	11120200	rs730882111	A	G	55383	0.000270924	30.0092	1.14161	0.204266	2.28591e-08	LDLR	p.M(484/611/525/652/)V	Missense	Observed at Norwegian FH clinic	known
LDL	19	36547291	rs1376217616	T	A	55383	0.000993102	110.002	-0.60167	0.105799	1.29351e-08	ZNF529	p.K(405/423/318)X	LoF	Sequencing subset of HUNT	novel

## Sheet: Data S6
Data S6: ZNF529 mRNA levels following its knockdown in HepG2 cells (Figure 3a)
HepG2 cells were transfected with siRNA targeting ZNF529 (siZNF529) or non-targeting siRNA control (siCTL).
Following 48 h, total RNA was purified, cDNA was synthesized and qPCR was performed.
ZNF529 expression is presented as fold-change compared to control cells using GAPDH as the reference gene.
	siCTL	siZNF529
	0.87	0.06
	0.85	0.09
	1	0.09
	1.23	0.18
	0.94	0.1
	1.12	0.06
	1.04	0.06
	1.25	0.08
	1.03	0.08
	1.03	0.07
	0.96	0.07
	0.68	0.08
	0.85	0.09
	1.04	0.15
	1.11	0.16
	0.78	0.11
	1.2	0.09
	1.05	0.09
	1.07	0.14
	0.93	0.14
	0.97	0.09
Mean	1	0.09905
SD	0.1446	0.03477
Mann-Whitney U test
P value (two-tailed) vs. siCTL		2.7e-08

## Sheet: Data S7
Data S7: Genes with altered expression pattern following ZNF529 silencing in HepG2 cells.
Results are based on RNA sequencing.
	gene_id	gene_name	logFC	unshrunk.logFC	logCPM	PValue	FDR
16207	ENSG00000105976.14	MET	2.12243	2.12249	5.73158	0	0
9297	ENSG00000103888.16	CEMIP	1.6268	1.62682	6.69998	1.62189e-189	9.35263e-186
7741	ENSG00000128595.16	CALU	1.64715	1.64716	7.83721	1.13282e-165	4.35494e-162
14664	ENSG00000140943.16	MBTPS1	1.31414	1.31416	6.48344	2.06348e-156	5.94952e-153
7018	ENSG00000011007.12	ELOA	1.2472	1.24722	5.88845	1.39028e-127	3.20683e-124
2912	ENSG00000067048.16	DDX3Y	1.21555	1.21556	6.59421	8.54042e-123	1.64161e-119
16208	ENSG00000175334.7	BANF1	1.37232	1.37235	6.12764	4.99867e-115	8.23566e-112
16951	ENSG00000110536.13	PTPMT1	1.49624	1.49629	5.12796	4.5979e-114	6.62845e-111
1015	ENSG00000182934.11	SRPRA	1.32942	1.32943	7.45721	9.63513e-103	1.23469e-99
13212	ENSG00000137204.14	SLC22A7	-1.71816	-1.71838	3.35714	1.25425e-102	1.44652e-99
6133	ENSG00000164171.10	ITGA2	1.38277	1.38279	6.60714	9.86338e-102	1.03413e-98
7019	ENSG00000145919.10	BOD1	1.18667	1.18671	5.3267	2.54136e-91	2.44246e-88
16349	ENSG00000112576.12	CCND3	1.9851	1.98543	3.08945	5.78384e-91	5.13115e-88
9477	ENSG00000187678.9	SPRY4	1.46607	1.46611	5.31723	6.04002e-87	4.97568e-84
19504	ENSG00000088367.21	EPB41L1	1.44265	1.44269	5.51011	1.26349e-86	9.71454e-84
7694	ENSG00000101384.12	JAG1	1.36928	1.36929	7.29886	1.62716e-84	1.17287e-81
11484	ENSG00000241697.4	TMEFF1	1.77355	1.77386	2.95134	2.5002e-84	1.69616e-81
1490	ENSG00000163041.9	H3F3A	1.21265	1.21266	7.19545	2.74471e-78	1.75859e-75
9476	ENSG00000122787.14	AKR1D1	-1.38675	-1.3868	4.96615	2.93091e-77	1.77906e-74
7020	ENSG00000131746.12	TNS4	2.10767	2.10788	3.88377	4.868e-77	2.80713e-74
16598	ENSG00000249915.7	PDCD6	1.23858	1.23862	5.34807	2.11836e-75	1.16338e-72
18175	ENSG00000160613.12	PCSK7	1.20783	1.20787	5.11534	1.97478e-74	1.03523e-71
4508	ENSG00000163347.5	CLDN1	1.18005	1.18006	7.1933	7.07116e-73	3.54573e-70
3189	ENSG00000150867.13	PIP4K2A	1.33416	1.33421	5.03577	6.00454e-72	2.88543e-69
19146	ENSG00000119487.16	MAPKAP1	1.10659	1.10662	5.86274	6.77132e-72	3.12375e-69
12512	ENSG00000088305.18	DNMT3B	1.23329	1.23332	5.64324	2.11949e-70	9.40158e-68
9288	ENSG00000124766.6	SOX4	1.3561	1.35616	4.74666	2.14433e-69	9.15949e-67
5822	ENSG00000063438.16	AHRR	1.33371	1.33376	5.0255	3.16052e-69	1.3018e-66
5007	ENSG00000173442.12	EHBP1L1	1.22851	1.22856	4.65415	1.13354e-66	4.50799e-64
4035	ENSG00000121075.10	TBX4	-1.69839	-1.69865	3.07528	1.54584e-64	5.94272e-62
16246	ENSG00000065559.14	MAP2K4	1.18009	1.18013	5.18282	2.81002e-64	1.04542e-61
14985	ENSG00000180398.12	MCFD2	1.15823	1.15823	7.84267	2.12034e-62	7.64185e-60
15607	ENSG00000173726.10	TOMM20	1.16577	1.16578	7.7877	2.47669e-58	8.65565e-56
5581	ENSG00000066583.11	ISOC1	1.03597	1.036	5.36365	3.3012e-58	1.11979e-55
12752	ENSG00000146215.13	CRIP3	-1.4124	-1.41259	3.22144	3.40743e-57	1.1228e-54
4731	ENSG00000163884.3	KLF15	-1.3392	-1.33927	4.39061	9.69381e-57	3.10552e-54
4033	ENSG00000135002.11	RFK	1.12723	1.12729	4.58779	1.57542e-56	4.91061e-54
4951	ENSG00000117758.13	STX12	1.22487	1.22498	3.75382	3.21287e-56	9.75105e-54
5632	ENSG00000138166.5	DUSP5	1.35239	1.35251	3.77901	6.37192e-55	1.88429e-52
14022	ENSG00000071127.16	WDR1	1.09311	1.09311	8.14555	1.05519e-51	3.04239e-49
1920	ENSG00000164251.4	F2RL1	1.31002	1.31006	5.22243	1.77578e-51	4.99515e-49
2553	ENSG00000148572.15	NRBF2	1.20149	1.20159	3.81488	8.44854e-51	2.31993e-48
1524	ENSG00000075785.12	RAB7A	1.00969	1.0097	7.00679	2.21413e-50	5.9385e-48
369	ENSG00000149591.16	TAGLN	1.2712	1.27127	4.36021	3.60436e-50	9.44752e-48
15944	ENSG00000143384.12	MCL1	1.5756	1.57561	7.66809	1.97718e-48	5.06729e-46
16910	ENSG00000100097.11	LGALS1	1.19752	1.19756	5.27185	6.29228e-48	1.57758e-45
7783	ENSG00000153310.19	FAM49B	0.981675	0.9817	5.45045	1.01495e-47	2.4905e-45
10214	ENSG00000139318.7	DUSP6	1.32646	1.3265	5.28513	3.4616e-47	8.31721e-45
18104	ENSG00000167601.11	AXL	1.55079	1.55109	2.67996	1.65005e-45	3.88367e-43
8292	ENSG00000155660.10	PDIA4	1.11955	1.11955	9.10759	1.78822e-44	4.12471e-42
6717	ENSG00000108551.4	RASD1	1.33322	1.33336	3.5153	9.18539e-44	2.07716e-41
7944	ENSG00000004399.12	PLXND1	0.951213	0.951228	6.18019	5.5694e-43	1.23523e-40
431	ENSG00000152104.11	PTPN14	1.15643	1.1565	4.25234	6.26899e-43	1.36416e-40
5872	ENSG00000149564.11	ESAM	1.3726	1.37272	3.79294	1.31675e-42	2.81224e-40
594	ENSG00000135919.12	SERPINE2	1.12843	1.12849	4.33618	1.77893e-42	3.73025e-40
7771	ENSG00000243955.5	GSTA1	-1.08579	-1.0858	6.74561	3.20132e-42	6.593e-40
11832	ENSG00000186204.14	CYP4F12	-1.1523	-1.15237	4.19885	6.22666e-42	1.25986e-39
6860	ENSG00000198873.11	GRK5	1.1075	1.10756	4.39679	1.32476e-41	2.63423e-39
7715	ENSG00000068489.12	PRR11	1.04494	1.04496	6.11195	9.98106e-41	1.95104e-38
5321	ENSG00000177984.6	LCN15	1.82503	1.82511	4.91746	1.61813e-39	3.11031e-37
18095	ENSG00000109046.14	WSB1	1.12632	1.12635	5.53145	1.73941e-39	3.28862e-37
17279	ENSG00000186522.14	SEPTIN10	0.951066	0.951079	6.34167	3.28218e-38	6.10538e-36
1735	ENSG00000112305.14	SMAP1	1.10741	1.10747	4.54147	3.53077e-38	6.46355e-36
4510	ENSG00000154127.9	UBASH3B	1.08603	1.08606	5.44355	5.93413e-38	1.06935e-35
16621	ENSG00000123643.12	SLC36A1	1.06857	1.06865	4.04208	9.49059e-38	1.68392e-35
10323	ENSG00000177628.15	GBA	1.07351	1.07356	4.60498	1.09421e-37	1.91206e-35
6407	ENSG00000162458.12	FBLIM1	1.03017	1.03021	4.84102	1.18164e-37	2.03401e-35
3018	ENSG00000112699.10	GMDS	0.885385	0.885395	6.67624	4.3199e-37	7.32667e-35
13165	ENSG00000136193.16	SCRN1	0.91698	0.916989	6.77721	5.46331e-37	9.13165e-35
8016	ENSG00000272398.5	CD24	1.02268	1.02272	4.69367	3.66908e-36	6.04508e-34
1523	ENSG00000110245.11	APOC3	-0.984929	-0.984944	6.24809	1.00602e-35	1.63415e-33
6718	ENSG00000214706.10	IFRD2	0.922949	0.922962	6.34498	3.13206e-34	5.01696e-32
3674	ENSG00000138434.16	ITPRID2	0.86663	0.866644	6.17576	3.99068e-34	6.30473e-32
12862	ENSG00000143862.7	ARL8A	1.2083	1.20847	2.99563	6.75802e-34	1.05325e-31
1031	ENSG00000119711.12	ALDH6A1	-0.997834	-0.997865	5.19555	8.60753e-34	1.32361e-31
18608	ENSG00000171345.13	KRT19	1.11531	1.11532	7.79635	2.75038e-33	4.1737e-31
4919	ENSG00000112309.10	B3GAT2	1.15777	1.15786	3.91939	5.7828e-33	8.66143e-31
17156	ENSG00000137331.11	IER3	1.67165	1.67166	7.20229	7.36172e-33	1.0885e-30
5869	ENSG00000163191.5	S100A11	1.1801	1.18023	3.35415	8.96923e-33	1.30939e-30
8284	ENSG00000138772.12	ANXA3	1.36268	1.36288	3.01686	4.59158e-32	6.61933e-30
16264	ENSG00000105447.12	GRWD1	0.963748	0.963766	5.87719	9.23812e-32	1.31535e-29
9965	ENSG00000018408.14	WWTR1	0.93368	0.9337	5.69236	1.2379e-31	1.72009e-29
2581	ENSG00000198910.13	L1CAM	1.23844	1.23863	2.99673	1.23598e-31	1.72009e-29
16838	ENSG00000168502.17	MTCL1	1.16589	1.16604	3.15464	1.35756e-31	1.86389e-29
12617	ENSG00000119636.15	BBOF1	-0.961732	-0.961761	5.2587	2.60799e-31	3.53858e-29
17657	ENSG00000182768.8	NGRN	0.828424	0.828436	6.19165	2.82286e-31	3.78558e-29
14723	ENSG00000118514.13	ALDH8A1	-1.16646	-1.16664	2.89326	5.6755e-31	7.52362e-29
6196	ENSG00000261147.1	AC091167.2	0.833869	0.833883	6.06642	1.17596e-30	1.54117e-28
16814	ENSG00000124762.13	CDKN1A	0.873873	0.873884	6.4613	1.81225e-30	2.34839e-28
11485	ENSG00000183888.4	SRARP	1.44527	1.44555	2.65467	5.08346e-30	6.51417e-28
1471	ENSG00000211452.10	DIO1	-1.36134	-1.3614	4.91916	1.45418e-29	1.84297e-27
7637	ENSG00000066813.14	ACSM2B	-1.31836	-1.31849	3.60485	7.87474e-29	9.87167e-27
1525	ENSG00000182326.14	C1S	-1.06987	-1.06989	6.67857	2.0412e-28	2.53131e-26
11748	ENSG00000168214.20	RBPJ	0.958005	0.958043	4.85685	4.53424e-28	5.56312e-26
14019	ENSG00000143878.9	RHOB	1.03503	1.03503	8.83482	6.52361e-28	7.91967e-26
7560	ENSG00000102265.11	TIMP1	1.06454	1.0646	4.51216	8.31371e-28	9.98771e-26
19310	ENSG00000008056.13	SYN1	1.05968	1.05973	4.52427	1.01931e-27	1.21192e-25
17150	ENSG00000130066.16	SAT1	1.04357	1.04358	7.19735	1.21315e-27	1.42768e-25
11073	ENSG00000125148.6	MT2A	1.5251	1.52511	7.5159	1.2332e-27	1.43661e-25
8854	ENSG00000168386.18	FILIP1L	1.07974	1.07981	4.30428	2.03292e-27	2.34457e-25
1400	ENSG00000127452.8	FBXL12	0.920693	0.920744	4.3369	2.96863e-27	3.38983e-25
8827	ENSG00000129667.12	RHBDF2	1.1569	1.15701	3.62803	1.13125e-26	1.27909e-24
1185	ENSG00000183747.11	ACSM2A	-1.45347	-1.45368	3.06366	1.27899e-26	1.4321e-24
19358	ENSG00000275674.1	AC091167.6	0.822873	0.822889	5.79705	1.40084e-26	1.55345e-24
19224	ENSG00000152056.16	AP1S3	1.02433	1.02438	4.40189	1.62744e-26	1.78755e-24
12919	ENSG00000067082.14	KLF6	0.905944	0.905952	6.84132	2.48712e-26	2.70603e-24
17133	ENSG00000102781.13	KATNAL1	1.07429	1.0744	3.43198	7.0497e-26	7.59852e-24
2904	ENSG00000263961.7	RHEX	-1.1103	-1.11036	4.61906	7.94452e-26	8.48372e-24
7231	ENSG00000168994.13	PXDC1	0.865297	0.865317	5.60766	2.7977e-25	2.96017e-23
7915	ENSG00000173334.3	TRIB1	0.948037	0.948054	5.95333	5.29363e-25	5.55014e-23
8428	ENSG00000161714.11	PLCD3	0.855344	0.855368	5.34505	2.17029e-24	2.25495e-22
17954	ENSG00000165169.10	DYNLT3	1.10809	1.10828	2.80484	2.81504e-24	2.89874e-22
10811	ENSG00000131016.16	AKAP12	1.79458	1.79461	6.56286	2.85729e-24	2.9162e-22
17009	ENSG00000120805.13	ARL1	0.824084	0.824099	5.94534	2.9776e-24	3.01234e-22
12524	ENSG00000151689.12	INPP1	0.900792	0.900845	4.22768	4.19649e-24	4.20853e-22
17750	ENSG00000112237.12	CCNC	0.865972	0.865986	6.05761	7.45286e-24	7.40981e-22
6844	ENSG00000264545.1	AL359922.1	0.830523	0.830538	5.96426	9.93972e-24	9.79785e-22
12345	ENSG00000099810.19	MTAP	0.840813	0.840831	5.66938	4.86166e-23	4.75165e-21
16813	ENSG00000107742.12	SPOCK2	0.977074	0.977091	6.01168	6.78236e-23	6.57319e-21
9116	ENSG00000186529.15	CYP4F3	-1.10558	-1.10569	3.65354	1.36931e-22	1.31602e-20
1900	ENSG00000155093.18	PTPRN2	1.11382	1.11397	3.09495	1.38808e-22	1.32304e-20
9229	ENSG00000034510.5	TMSB10	1.0008	1.00081	7.94734	2.19696e-22	2.07685e-20
14765	ENSG00000186854.10	TRABD2A	1.00083	1.00083	7.94829	2.2391e-22	2.09948e-20
10480	ENSG00000147465.11	STAR	-1.07842	-1.07857	3.13977	2.9706e-22	2.7629e-20
816	ENSG00000047932.13	GOPC	0.836613	0.836636	5.36979	3.49435e-22	3.22403e-20
2776	ENSG00000132688.10	NES	1.11904	1.11906	6.34858	1.93082e-21	1.76732e-19
9441	ENSG00000167074.14	TEF	-0.948901	-0.948959	4.19954	3.29165e-21	2.98918e-19
2505	ENSG00000105058.11	FAM32A	0.842813	0.842841	5.0327	5.45484e-21	4.9149e-19
2189	ENSG00000140931.19	CMTM3	0.89049	0.89051	5.58279	1.38678e-20	1.23982e-18
14045	ENSG00000196660.10	SLC30A10	-0.834684	-0.834713	5.03397	1.64304e-20	1.45763e-18
18766	ENSG00000137285.9	TUBB2B	0.846397	0.846412	5.91669	2.65247e-20	2.33518e-18
10049	ENSG00000189410.11	SH2D5	1.27329	1.27341	3.60048	3.77581e-20	3.29897e-18
13496	ENSG00000183044.11	ABAT	-0.855397	-0.855402	7.84816	6.17366e-20	5.35345e-18
11156	ENSG00000126016.15	AMOT	-1.13911	-1.13929	2.93236	7.02835e-20	6.0491e-18
7877	ENSG00000147883.10	CDKN2B	1.22511	1.22535	2.5455	1.05578e-19	9.01945e-18
17824	ENSG00000274588.1	DGKK	-1.01045	-1.01047	6.213	1.81209e-19	1.53668e-17
17871	ENSG00000186868.15	MAPT	-1.13564	-1.13585	2.65793	2.18346e-19	1.83809e-17
17401	ENSG00000283321.1	AC019117.2	0.880605	0.88064	4.8092	2.47432e-19	2.05297e-17
12035	ENSG00000069535.13	MAOB	0.913581	0.913617	4.82064	2.4687e-19	2.05297e-17
18049	ENSG00000164867.10	NOS3	0.939901	0.939942	4.70829	2.57288e-19	2.1195e-17
9099	ENSG00000111057.10	KRT18	0.954818	0.954819	9.23944	2.84799e-19	2.3295e-17
6430	ENSG00000133313.14	CNDP2	0.846218	0.846227	6.7067	3.69449e-19	3.0006e-17
5193	ENSG00000139697.13	SBNO1	0.797294	0.797311	5.70462	4.76467e-19	3.84272e-17
13382	ENSG00000123983.13	ACSL3	0.962131	0.962135	8.03471	6.47569e-19	5.1864e-17
836	ENSG00000185432.11	METTL7A	-0.987819	-0.987839	5.82423	2.99243e-18	2.38012e-16
7546	ENSG00000106546.13	AHR	0.847764	0.847793	5.00852	3.18508e-18	2.516e-16
8247	ENSG00000100628.11	ASB2	1.59888	1.59902	3.86165	1.06351e-17	8.34383e-16
8095	ENSG00000099622.13	CIRBP	0.823559	0.823571	6.23775	1.23649e-17	9.63539e-16
480	ENSG00000108244.16	KRT23	1.47883	1.47888	5.18693	1.84261e-17	1.42623e-15
14595	ENSG00000096433.10	ITPR3	0.807581	0.807592	6.31558	2.33193e-17	1.79294e-15
16648	ENSG00000152102.17	FAM168B	0.7872	0.787206	7.11089	3.143e-17	2.40054e-15
10799	ENSG00000185000.11	DGAT1	-0.81846	-0.818468	6.82784	3.87736e-17	2.94194e-15
10622	ENSG00000141524.15	TMC6	0.939246	0.939261	6.13119	4.30355e-17	3.24398e-15
925	ENSG00000167107.12	ACSF2	-0.822404	-0.822422	5.63088	4.36722e-17	3.27059e-15
7676	ENSG00000101972.18	STAG2	0.816733	0.816749	5.78277	5.90644e-17	4.39477e-15
957	ENSG00000274211.4	SOCS7	0.803757	0.803778	5.36378	7.30698e-17	5.40201e-15
10687	ENSG00000187778.13	MCRS1	0.792097	0.792113	5.69756	1.33701e-16	9.82152e-15
11878	ENSG00000244067.2	GSTA2	-0.981614	-0.981679	4.08142	1.36069e-16	9.93216e-15
2870	ENSG00000104081.13	BMF	-1.33022	-1.33038	3.28642	1.42648e-16	1.03469e-14
5208	ENSG00000060566.13	CREB3L3	-1.71695	-1.71714	3.58739	3.03957e-16	2.19096e-14
13975	ENSG00000102554.13	KLF5	1.16598	1.1662	2.63897	3.76937e-16	2.70013e-14
4418	ENSG00000132677.12	RHBG	-0.922959	-0.922973	6.15079	6.04683e-16	4.30482e-14
10862	ENSG00000241935.8	HOGA1	-0.909437	-0.909496	4.1207	6.87214e-16	4.86235e-14
4660	ENSG00000184792.15	OSBP2	-1.00821	-1.00832	3.32167	1.49376e-15	1.05046e-13
3469	ENSG00000141569.11	TRIM65	-0.879028	-0.879066	4.69913	1.89202e-15	1.32247e-13
9198	ENSG00000112697.15	TMEM30A	-0.750977	-0.750987	6.4475	2.91019e-15	2.02188e-13
3030	ENSG00000165272.15	AQP3	0.869218	0.86926	4.52808	2.97171e-15	2.05226e-13
59	ENSG00000182224.11	CYB5D1	0.823437	0.823484	4.25939	5.38565e-15	3.69718e-13
2561	ENSG00000117791.15	MARC2	-0.90865	-0.908713	4.02446	6.29541e-15	4.29615e-13
13113	ENSG00000205133.11	TRIQK	0.893737	0.893823	3.54145	6.51164e-15	4.41757e-13
2985	ENSG00000059804.15	SLC2A3	1.33977	1.33977	9.02732	6.94132e-15	4.68153e-13
60	ENSG00000008311.14	AASS	-0.817256	-0.817291	4.67737	9.50175e-15	6.35987e-13
12339	ENSG00000183955.12	KMT5A	0.78775	0.787781	4.80843	9.54008e-15	6.35987e-13
2302	ENSG00000130513.6	GDF15	0.91653	0.916533	8.3824	1.43901e-14	9.53799e-13
1012	ENSG00000253368.3	TRNP1	0.75434	0.754351	6.2432	1.83631e-14	1.21018e-12
557	ENSG00000179761.11	PIPOX	-0.730615	-0.730623	6.77748	2.481e-14	1.62576e-12
17972	ENSG00000181588.16	MEX3D	0.815757	0.815782	5.1536	2.79e-14	1.81791e-12
9726	ENSG00000146678.9	IGFBP1	1.82938	1.82939	7.81679	3.03608e-14	1.96714e-12
15098	ENSG00000008405.11	CRY1	0.809926	0.809969	4.35098	3.53531e-14	2.2778e-12
3708	ENSG00000148677.6	ANKRD1	1.55802	1.55805	5.87413	4.67115e-14	2.99291e-12
7360	ENSG00000100220.11	RTCB	0.702454	0.702462	6.64596	1.22627e-13	7.81355e-12
9669	ENSG00000137267.5	TUBB2A	0.755704	0.755714	6.36664	1.24166e-13	7.86816e-12
10976	ENSG00000019186.9	CYP24A1	1.75199	1.75203	6.1041	1.40416e-13	8.84929e-12
1745	ENSG00000107949.16	BCCIP	0.735213	0.735222	6.47448	2.15383e-13	1.35001e-11
5242	ENSG00000184857.7	TMEM186	-0.763378	-0.763383	7.36418	2.30673e-13	1.43803e-11
6745	ENSG00000132031.12	MATN3	0.807846	0.80789	4.34177	2.93521e-13	1.81999e-11
9785	ENSG00000185340.15	GAS2L1	0.941501	0.94169	2.48522	3.00418e-13	1.85279e-11
14360	ENSG00000179564.3	LSMEM2	0.862798	0.862896	3.30219	3.22259e-13	1.97692e-11
3139	ENSG00000159403.16	C1R	-0.935239	-0.935321	3.68129	3.27261e-13	1.99698e-11
18752	ENSG00000110169.10	HPX	-1.04157	-1.04159	5.42527	3.44824e-13	2.09308e-11
11816	ENSG00000120738.7	EGR1	1.90561	1.90571	4.75381	4.58552e-13	2.76884e-11
18188	ENSG00000197324.8	LRP10	0.741895	0.741905	6.44732	6.11607e-13	3.67378e-11
9703	ENSG00000132437.17	DDC	-0.739091	-0.739102	6.24968	9.66604e-13	5.77608e-11
14482	ENSG00000007968.6	E2F2	0.894095	0.89418	3.56803	1.27654e-12	7.58884e-11
16101	ENSG00000197223.11	C1D	0.876456	0.876505	4.30635	1.71417e-12	1.01382e-10
18472	ENSG00000258947.6	TUBB3	0.79697	0.796975	7.46376	1.816e-12	1.06857e-10
12719	ENSG00000198961.9	PJA2	0.732843	0.732857	5.82144	1.84407e-12	1.07958e-10
7788	ENSG00000106868.16	SUSD1	0.77738	0.777407	5.00957	2.12666e-12	1.23872e-10
19922	ENSG00000176907.4	TCIM	1.03787	1.03792	4.5158	3.64494e-12	2.11242e-10
8569	ENSG00000110436.12	SLC1A2	-1.41853	-1.41865	3.9183	3.72264e-12	2.14666e-10
19612	ENSG00000165802.22	NSMF	0.741663	0.741668	7.38107	4.62313e-12	2.65266e-10
14074	ENSG00000104756.15	KCTD9	0.789746	0.789773	4.97288	6.06867e-12	3.46485e-10
1798	ENSG00000145832.14	SLC25A48	-0.974112	-0.974334	2.31519	6.83981e-12	3.88589e-10
56	ENSG00000113319.12	RASGRF2	0.74944	0.749462	5.21176	7.42973e-12	4.20035e-10
1000	ENSG00000137491.14	SLCO2B1	-0.797721	-0.79777	4.15916	8.15481e-12	4.58777e-10
5668	ENSG00000153044.9	CENPH	0.853021	0.853088	3.81562	8.82977e-12	4.94338e-10
15439	ENSG00000275342.4	PRAG1	0.949041	0.949062	5.68087	1.23912e-11	6.90375e-10
11656	ENSG00000135070.14	ISCA1	-0.75632	-0.756345	5.04378	1.79966e-11	9.97859e-10
5083	ENSG00000183386.9	FHL3	0.814619	0.814678	3.93361	2.64624e-11	1.46024e-09
5340	ENSG00000143702.15	CEP170	0.735428	0.735451	5.1619	2.68334e-11	1.47367e-09
15162	ENSG00000084073.8	ZMPSTE24	0.709437	0.709449	6.08195	2.99674e-11	1.63798e-09
11262	ENSG00000198211.8	AC092143.1	0.777949	0.777953	7.55598	3.87012e-11	2.10538e-09
17058	ENSG00000116285.12	ERRFI1	0.997154	0.997158	8.21529	4.43599e-11	2.40189e-09
11252	ENSG00000135048.13	CEMIP2	0.80238	0.802383	8.29672	5.39869e-11	2.90949e-09
767	ENSG00000111145.7	ELK3	0.831285	0.831349	3.84985	5.58417e-11	2.99545e-09
570	ENSG00000120262.9	CCDC170	-0.8895	-0.889654	2.68672	7.25535e-11	3.87389e-09
6333	ENSG00000137876.9	RSL24D1	0.716779	0.71679	6.04645	8.31989e-11	4.42181e-09
16384	ENSG00000142871.16	CYR61	1.13949	1.13955	4.45063	9.67546e-11	5.11867e-09
18056	ENSG00000184992.10	BRI3BP	-0.75628	-0.756296	5.70339	1.0027e-10	5.28041e-09
12671	ENSG00000135597.18	REPS1	0.719797	0.719818	5.22838	1.06212e-10	5.56793e-09
14550	ENSG00000213281.4	NRAS	0.685827	0.685834	6.64667	1.16494e-10	6.0793e-09
15370	ENSG00000197747.8	S100A10	0.780892	0.78092	4.92717	1.19167e-10	6.19079e-09
14298	ENSG00000162878.12	PKDCC	-0.714368	-0.714384	5.66223	1.26128e-10	6.52304e-09
16810	ENSG00000123989.13	CHPF	0.723037	0.72304	7.83378	1.42677e-10	7.34594e-09
936	ENSG00000196935.8	SRGAP1	0.90882	0.908913	3.45346	1.43536e-10	7.35735e-09
4762	ENSG00000114115.9	RBP1	0.96372	0.963932	2.35981	1.79978e-10	9.18446e-09
17554	ENSG00000108984.14	MAP2K6	-0.833321	-0.833374	4.14688	2.25452e-10	1.14544e-08
7557	ENSG00000171223.5	JUNB	1.02651	1.02661	3.46004	2.7985e-10	1.41558e-08
5470	ENSG00000155090.14	KLF10	0.970796	0.970831	4.95995	2.92397e-10	1.47258e-08
14670	ENSG00000106263.17	EIF3B	0.755762	0.755764	8.48124	3.61874e-10	1.81456e-08
6185	ENSG00000187688.14	TRPV2	0.80603	0.80608	4.1615	4.46267e-10	2.22805e-08
15922	ENSG00000142627.12	EPHA2	0.699582	0.699587	7.21852	6.50767e-10	3.23364e-08
12593	ENSG00000006327.13	TNFRSF12A	0.755166	0.755175	6.61396	6.53288e-10	3.23364e-08
6131	ENSG00000175189.3	INHBC	-0.941482	-0.941671	2.50023	6.89976e-10	3.40064e-08
11643	ENSG00000185201.16	IFITM2	0.860852	0.860928	3.6696	8.88307e-10	4.35951e-08
2161	ENSG00000173262.11	SLC2A14	0.773613	0.773634	5.34543	1.19078e-09	5.81916e-08
6130	ENSG00000152944.8	MED21	0.7507	0.75075	4.02121	1.48713e-09	7.23673e-08
10265	ENSG00000125772.12	GPCPD1	1.12858	1.12864	4.41192	1.7942e-09	8.69434e-08
15864	ENSG00000180035.12	ZNF48	0.734666	0.73471	4.17949	2.32553e-09	1.12219e-07
3446	ENSG00000131711.14	MAP1B	0.810347	0.810395	4.23318	2.35296e-09	1.13069e-07
8281	ENSG00000112414.14	ADGRG6	0.739373	0.739378	7.356	2.43073e-09	1.16322e-07
15261	ENSG00000112031.15	MTRF1L	0.701677	0.701696	5.36406	2.71761e-09	1.29513e-07
17241	ENSG00000106366.8	SERPINE1	1.18029	1.18029	8.97618	3.1052e-09	1.47376e-07
7087	ENSG00000100596.6	SPTLC2	0.714115	0.714146	4.61351	3.72645e-09	1.76136e-07
2050	ENSG00000114999.7	TTL	0.698685	0.698692	6.63707	3.81756e-09	1.79706e-07
641	ENSG00000149573.8	MPZL2	0.742376	0.742398	5.19695	3.89013e-09	1.82377e-07
15925	ENSG00000137955.15	RABGGTB	0.742718	0.742726	6.74808	5.02448e-09	2.34604e-07
10958	ENSG00000070540.12	WIPI1	0.732202	0.73223	4.86743	6.48928e-09	3.01778e-07
10957	ENSG00000136802.11	LRRC8A	0.679621	0.679634	5.83968	6.57512e-09	3.04542e-07
19017	ENSG00000174032.16	SLC25A30	-0.821277	-0.821314	4.59582	7.83205e-09	3.61308e-07
10959	ENSG00000146112.11	PPP1R18	0.778531	0.778589	3.87263	7.87896e-09	3.62024e-07
5688	ENSG00000144802.11	NFKBIZ	-0.792117	-0.79215	4.74889	8.0047e-09	3.66342e-07
11461	ENSG00000168743.12	NPNT	-0.927099	-0.927138	4.72894	1.07692e-08	4.88982e-07
3630	ENSG00000139289.13	PHLDA1	0.690137	0.690141	7.50246	1.07437e-08	4.88982e-07
1059	ENSG00000198756.11	COLGALT2	0.818577	0.818734	2.5328	1.16041e-08	5.24824e-07
13711	ENSG00000162817.6	C1orf115	-0.784267	-0.784275	6.67581	1.62633e-08	7.32206e-07
1300	ENSG00000117601.13	SERPINC1	-0.710274	-0.710279	7.36547	1.63164e-08	7.32206e-07
10246	ENSG00000130164.13	LDLR	0.822283	0.82229	7.20329	1.74547e-08	7.80252e-07
14902	ENSG00000235162.8	C12orf75	0.751423	0.751493	3.54993	1.76147e-08	7.84366e-07
3605	ENSG00000134215.15	VAV3	-0.892314	-0.892352	4.69202	2.08088e-08	9.23032e-07
4582	ENSG00000153071.14	DAB2	0.825686	0.825745	3.94722	2.16123e-08	9.54998e-07
14071	ENSG00000125753.13	VASP	0.677518	0.677526	6.53011	2.23417e-08	9.83461e-07
4382	ENSG00000116260.16	QSOX1	0.755367	0.755405	4.44817	2.45274e-08	1.07557e-06
5865	ENSG00000113600.10	C9	0.823873	0.823933	3.92167	2.5554e-08	1.11634e-06
6393	ENSG00000102580.14	DNAJC3	0.670234	0.670243	6.40467	2.60088e-08	1.13192e-06
3067	ENSG00000130988.12	RGN	-0.699406	-0.69943	4.99656	3.15047e-08	1.36595e-06
190	ENSG00000167112.9	TRUB2	0.682711	0.682731	5.22666	3.42835e-08	1.48087e-06
8152	ENSG00000110243.11	APOA5	-0.937739	-0.937756	5.95515	3.55996e-08	1.52628e-06
7361	ENSG00000100292.16	HMOX1	-0.669093	-0.669109	5.52648	3.55523e-08	1.52628e-06
1411	ENSG00000109321.10	AREG	0.996548	0.996707	2.83653	3.74246e-08	1.59858e-06
16418	ENSG00000169856.8	ONECUT1	-0.800356	-0.800412	3.98561	4.23513e-08	1.80235e-06
16724	ENSG00000175793.11	SFN	0.755907	0.755932	5.04897	4.44492e-08	1.88468e-06
1693	ENSG00000164603.11	BMT2	-0.881408	-0.88157	2.61529	6.22883e-08	2.6314e-06
10960	ENSG00000109099.14	PMP22	-0.852526	-0.852653	2.90879	7.67651e-08	3.23114e-06
10961	ENSG00000106105.13	GARS	0.695929	0.695934	7.19541	8.35162e-08	3.50252e-06
4016	ENSG00000105697.8	HAMP	-0.872713	-0.872737	5.32417	8.38543e-08	3.50396e-06
1882	ENSG00000169715.14	MT1E	0.876051	0.876061	6.50202	9.76445e-08	4.06547e-06
11458	ENSG00000005469.11	CROT	-0.755311	-0.755352	4.32827	1.32532e-07	5.49818e-06
11459	ENSG00000088205.12	DDX18	0.694338	0.694342	7.50684	1.37999e-07	5.70446e-06
11460	ENSG00000143375.14	CGN	-0.848209	-0.848328	2.99698	1.45257e-07	5.98301e-06
4178	ENSG00000160991.15	ORAI2	0.733181	0.733243	3.6817	1.71614e-07	7.0435e-06
18434	ENSG00000105289.14	TJP3	-1.00646	-1.00658	3.27462	1.80857e-07	7.39653e-06
7302	ENSG00000135318.11	NT5E	0.78966	0.789721	3.84398	1.88958e-07	7.70052e-06
16078	ENSG00000178105.10	DDX10	0.752393	0.752417	5.13507	1.99861e-07	8.11619e-06
1241	ENSG00000108576.9	SLC6A4	-0.791233	-0.791352	2.88187	2.11285e-07	8.55e-06
10485	ENSG00000141756.18	FKBP10	0.683837	0.683841	7.4576	2.29674e-07	9.26166e-06
11357	ENSG00000182534.13	MXRA7	0.683514	0.683525	6.02891	2.60695e-07	1.04759e-05
4910	ENSG00000186205.12	MARC1	-0.730198	-0.730205	6.7451	2.78006e-07	1.11328e-05
18324	ENSG00000164056.10	SPRY1	0.793916	0.793959	4.34299	2.98364e-07	1.19067e-05
15828	ENSG00000124333.15	VAMP7	0.683902	0.683931	4.65371	3.44764e-07	1.37109e-05
17651	ENSG00000124333.15_PAR_Y	VAMP7	0.683726	0.683755	4.65377	3.53921e-07	1.40267e-05
4627	ENSG00000172482.4	AGXT	-1.12859	-1.12864	4.72593	3.68548e-07	1.45564e-05
14696	ENSG00000137767.13	SQOR	0.752092	0.752128	4.52957	3.96865e-07	1.56213e-05
7303	ENSG00000244486.8	SCARF2	0.720437	0.720459	5.14361	4.00734e-07	1.572e-05
4447	ENSG00000111678.10	C12orf57	0.859095	0.859154	4.01427	4.32276e-07	1.68998e-05
18369	ENSG00000166035.10	LIPC	-0.73917	-0.739201	4.72313	5.63517e-07	2.19562e-05
7665	ENSG00000185033.14	SEMA4B	0.804412	0.804446	4.70074	5.81967e-07	2.25987e-05
5771	ENSG00000197956.9	S100A6	0.766831	0.766876	4.22411	5.96889e-07	2.31004e-05
6097	ENSG00000167701.13	GPT	-0.869852	-0.870011	2.60705	6.21666e-07	2.39789e-05
15919	ENSG00000054793.13	ATP9A	0.680526	0.68056	4.45692	6.31334e-07	2.42706e-05
7952	ENSG00000118523.5	CTGF	0.819251	0.819264	6.16545	6.49101e-07	2.48707e-05
15734	ENSG00000154930.14	ACSS1	-0.729649	-0.729655	7.04043	7.56401e-07	2.8886e-05
11005	ENSG00000150667.7	FSIP1	0.722871	0.722875	7.64746	7.91666e-07	3.01329e-05
4387	ENSG00000167703.14	SLC43A2	0.71369	0.713725	4.47406	7.95324e-07	3.01726e-05
15216	ENSG00000137801.10	THBS1	0.725165	0.725168	8.08593	8.26908e-07	3.1268e-05
1725	ENSG00000006607.13	FARP2	0.664481	0.664497	5.51985	9.22267e-07	3.47598e-05
9252	ENSG00000168497.4	CAVIN2	0.787596	0.787635	4.49047	9.62221e-07	3.61476e-05
19237	ENSG00000184697.6	CLDN6	0.661076	0.661089	5.86504	1.04996e-06	3.91882e-05
4388	ENSG00000117114.19	ADGRL2	0.6863	0.68632	5.23483	1.04944e-06	3.91882e-05
523	ENSG00000115641.18	FHL2	0.836541	0.836674	2.81729	1.09481e-06	4.07306e-05
16623	ENSG00000139194.7	RBP5	-0.806074	-0.806176	3.12726	1.22216e-06	4.53219e-05
9394	ENSG00000154265.15	ABCA5	-0.752468	-0.752553	3.27722	1.26336e-06	4.66999e-05
15367	ENSG00000132436.11	FIGNL1	-0.661999	-0.662007	6.34493	1.34079e-06	4.94036e-05
6283	ENSG00000142046.14	TMEM91	0.681628	0.681646	5.38685	1.42384e-06	5.22965e-05
8447	ENSG00000169908.11	TM4SF1	0.74443	0.744432	8.61522	1.46023e-06	5.3463e-05
9242	ENSG00000150316.11	CWC15	0.757494	0.757527	4.67194	1.49901e-06	5.4709e-05
14837	ENSG00000149679.11	CABLES2	-0.828965	-0.828989	5.25543	1.67207e-06	6.06415e-05
4807	ENSG00000151012.13	SLC7A11	0.702634	0.70265	5.52888	1.67041e-06	6.06415e-05
10256	ENSG00000146700.8	SSC4D	-0.716675	-0.716695	5.25026	1.79366e-06	6.48473e-05
14838	ENSG00000147872.9	PLIN2	0.787918	0.78792	8.36477	1.80762e-06	6.51476e-05
6553	ENSG00000136098.16	NEK3	0.693177	0.693206	4.67647	1.895e-06	6.80841e-05
18259	ENSG00000090382.6	LYZ	0.709486	0.709487	10.0371	2.86222e-06	0.000102515
4359	ENSG00000108932.11	SLC16A6	1.53223	1.53234	4.12909	2.99825e-06	0.000107055
6552	ENSG00000151090.18	THRB	-0.697	-0.697021	5.18831	3.0463e-06	0.000108435
12650	ENSG00000154447.14	SH3RF1	0.705937	0.705977	4.27623	3.79799e-06	0.000134776
10730	ENSG00000176909.11	MAMSTR	-0.803086	-0.803255	2.40142	3.87096e-06	0.000136944
15883	ENSG00000157193.16	LRP8	0.654851	0.654871	5.13295	3.97464e-06	0.000140182
18328	ENSG00000133247.13	KMT5C	-0.749771	-0.749861	3.19417	4.03447e-06	0.000141858
9485	ENSG00000165478.6	HEPACAM	-0.761145	-0.761242	3.12815	4.24584e-06	0.000148386
8925	ENSG00000120053.11	GOT1	0.640839	0.640846	6.77633	4.2345e-06	0.000148386
15985	ENSG00000173020.10	GRK2	0.637499	0.637507	6.45309	4.26466e-06	0.000148593
16750	ENSG00000141337.12	ARSG	1.02289	1.02293	5.02739	4.50215e-06	0.000156395
14748	ENSG00000107819.13	SFXN3	-0.746967	-0.747003	4.52196	4.57825e-06	0.000158561
8174	ENSG00000129566.12	TEP1	0.686893	0.686938	4.03192	4.883e-06	0.00016861
4949	ENSG00000151136.14	BTBD11	0.817039	0.817195	2.53565	5.12358e-06	0.000176389
3122	ENSG00000179041.3	RRS1	0.680603	0.68062	5.49844	5.14376e-06	0.00017651
13498	ENSG00000099250.17	NRP1	0.724142	0.724186	4.14802	5.15772e-06	0.00017651
15986	ENSG00000166743.9	ACSM1	-1.10139	-1.10141	5.66274	5.67326e-06	0.000193579
16297	ENSG00000267561.2	AC093155.3	0.644912	0.644916	7.19278	5.84068e-06	0.000198704
10856	ENSG00000089723.9	OTUB2	0.75155	0.751689	2.56967	5.97256e-06	0.000202593
3212	ENSG00000135596.17	MICAL1	0.72815	0.728189	4.3709	6.1768e-06	0.000208906
18861	ENSG00000067057.16	PFKP	0.878805	0.878972	2.55495	6.30881e-06	0.000212747
16169	ENSG00000151224.12	MAT1A	-0.624774	-0.62478	6.8002	7.48873e-06	0.0002518
7441	ENSG00000213719.8	CLIC1	0.682596	0.682598	8.75324	8.28341e-06	0.000277711
11117	ENSG00000153936.16	HS2ST1	0.639298	0.639303	7.32406	9.7993e-06	0.000327581
2351	ENSG00000100665.11	SERPINA4	-0.836147	-0.836189	4.45153	1.03049e-05	0.000343488
16751	ENSG00000120915.13	EPHX2	-0.739691	-0.739752	3.72575	1.14885e-05	0.000381834
15615	ENSG00000153094.22	BCL2L11	-0.639133	-0.639154	5.02477	1.27864e-05	0.000422539
7451	ENSG00000131981.15	LGALS3	0.803958	0.803992	4.69663	1.2785e-05	0.000422539
17754	ENSG00000183844.16	FAM3B	-0.662834	-0.662866	4.48506	1.33214e-05	0.000438961
810	ENSG00000187994.13	RINL	0.747927	0.748065	2.58204	1.38588e-05	0.000455366
11352	ENSG00000141696.12	P3H4	0.629499	0.629512	5.69971	1.43078e-05	0.000467828
2352	ENSG00000112379.8	ARFGEF3	0.805748	0.805876	2.7844	1.43192e-05	0.000467828
4118	ENSG00000115009.12	CCL20	0.687453	0.687455	8.17494	1.46073e-05	0.000475891
19135	ENSG00000170099.5	SERPINA6	-0.754331	-0.754338	6.89479	1.48595e-05	0.000482744
9523	ENSG00000088992.17	TESC	0.635516	0.635529	5.6957	1.60221e-05	0.000519054
17054	ENSG00000100079.6	LGALS2	-0.760778	-0.760911	2.65023	1.70666e-05	0.000551341
9374	ENSG00000109205.16	ODAM	-1.57101	-1.57109	4.58753	1.73184e-05	0.000557914
13877	ENSG00000069020.18	MAST4	-0.739189	-0.739302	2.85016	1.76405e-05	0.000566707
13263	ENSG00000009950.15	MLXIPL	-0.694817	-0.694823	6.91969	2.00161e-05	0.000640662
7793	ENSG00000179820.15	MYADM	0.637533	0.637539	6.70074	2.00537e-05	0.000640662
16659	ENSG00000079101.16	CLUL1	-0.709792	-0.709898	2.881	2.03154e-05	0.000647229
12643	ENSG00000196923.13	PDLIM7	0.686955	0.686973	5.43453	2.07578e-05	0.000659503
17811	ENSG00000128016.5	ZFP36	0.824789	0.824873	3.44492	2.20956e-05	0.00070008
17857	ENSG00000021852.12	C8B	-0.75997	-0.760158	2.16975	2.25781e-05	0.000713407
10740	ENSG00000164007.10	CLDN19	-0.815464	-0.815655	2.24157	2.26761e-05	0.000714545
13670	ENSG00000164983.7	TMEM65	0.701773	0.701839	3.5212	2.46988e-05	0.00077616
5023	ENSG00000141448.8	GATA6	-0.711748	-0.711825	3.35105	2.52239e-05	0.000790509
13990	ENSG00000188372.14	ZP3	-0.743727	-0.743771	4.24008	2.7095e-05	0.000846848
11434	ENSG00000142089.15	IFITM3	0.660914	0.660931	5.44649	2.76122e-05	0.000860679
13693	ENSG00000079385.21	CEACAM1	0.655404	0.655424	5.19128	2.96617e-05	0.000922071
9828	ENSG00000157557.11	ETS2	0.65203	0.652035	6.93829	3.13534e-05	0.00097204
18201	ENSG00000148926.9	ADM	0.86821	0.868253	4.47104	3.30537e-05	0.00102201
2480	ENSG00000179094.15	PER1	-0.68496	-0.685021	3.59988	3.52676e-05	0.00108754
17814	ENSG00000240224.1	UGT1A5	0.767138	0.767275	2.61919	3.73838e-05	0.00114667
14005	ENSG00000244474.5	UGT1A4	0.767138	0.767275	2.61919	3.73838e-05	0.00114667
708	ENSG00000243135.6	UGT1A3	0.771776	0.771915	2.60909	4.0367e-05	0.00123489
11555	ENSG00000125089.16	SH3TC1	0.677745	0.677774	4.70319	4.31485e-05	0.00131648
11166	ENSG00000118515.11	SGK1	-0.969101	-0.969181	3.77159	4.68296e-05	0.00142503
13659	ENSG00000265303.1	AC099850.2	0.610574	0.610581	6.63698	4.83462e-05	0.00146731
16303	ENSG00000088826.17	SMOX	0.631838	0.631851	5.69177	5.06956e-05	0.00153457
7766	ENSG00000244122.2	UGT1A7	0.755946	0.756078	2.64358	5.45664e-05	0.00164312
11435	ENSG00000167165.18	UGT1A6	0.755946	0.756078	2.64358	5.45664e-05	0.00164312
10162	ENSG00000008441.16	NFIX	-0.629994	-0.630014	5.14735	6.10295e-05	0.00183295
761	ENSG00000197019.4	SERTAD1	0.727655	0.727768	2.83302	6.75078e-05	0.00202225
10567	ENSG00000113742.12	CPEB4	0.658756	0.658791	4.36386	6.78211e-05	0.00202537
14960	ENSG00000074211.13	PPP2R2C	0.751163	0.751247	3.2909	6.79632e-05	0.00202537
18177	ENSG00000143845.14	ETNK2	-0.735815	-0.735848	4.59199	7.11232e-05	0.00211408
19625	ENSG00000003436.15	TFPI	0.635736	0.63574	7.56808	7.28066e-05	0.00215856
8246	ENSG00000072422.16	RHOBTB1	-0.624761	-0.624775	5.56645	7.41001e-05	0.00219127
19141	ENSG00000174827.13	PDZK1	-0.700573	-0.700601	4.77158	8.09902e-05	0.0023889
19647	ENSG00000100196.10	KDELR3	0.683153	0.683196	4.0921	8.65395e-05	0.00254607
15383	ENSG00000173846.12	PLK3	0.668321	0.668364	4.08387	9.79539e-05	0.00287456
1279	ENSG00000174567.7	GOLT1A	0.655146	0.655187	4.10202	0.000100548	0.0029432
5175	ENSG00000188338.14	SLC38A3	-0.609989	-0.609999	6.1478	0.000110469	0.0032254
13157	ENSG00000241119.1	UGT1A9	0.741741	0.74187	2.6522	0.0001109	0.00322982
2822	ENSG00000196526.10	AFAP1	0.684928	0.684985	3.68938	0.000116029	0.0033707
14078	ENSG00000168300.13	PCMTD1	-0.68291	-0.682997	3.08732	0.000118105	0.00341686
18462	ENSG00000242515.5	UGT1A10	0.740794	0.740922	2.65257	0.000118211	0.00341686
15806	ENSG00000164080.13	RAD54L2	0.642929	0.642953	4.8413	0.000119065	0.00342437
2320	ENSG00000242366.3	UGT1A8	0.74106	0.741189	2.65323	0.000118863	0.00342437
19343	ENSG00000169213.6	RAB3B	0.686775	0.686812	4.34656	0.000132599	0.00380413
16717	ENSG00000181652.19	ATG9B	0.713193	0.713267	3.40652	0.000136416	0.00390394
8566	ENSG00000185924.6	RTN4RL1	-0.719806	-0.719941	2.5523	0.000137043	0.00391217
1923	ENSG00000179604.9	CDC42EP4	-0.86759	-0.867604	6.08719	0.00013857	0.003946
17357	ENSG00000129128.12	SPCS3	0.621107	0.621115	6.36646	0.000147813	0.00419885
7991	ENSG00000174574.15	AKIRIN1	0.629483	0.629487	7.44761	0.000151558	0.00429464
18897	ENSG00000169429.10	CXCL8	0.715648	0.715702	3.87286	0.000158669	0.00448511
10933	ENSG00000130707.17	ASS1	-0.616552	-0.616558	6.67747	0.000175295	0.00494296
11883	ENSG00000136141.14	LRCH1	0.632891	0.63292	4.57315	0.000181346	0.00510114
1774	ENSG00000196396.9	PTPN1	0.593518	0.593525	6.46376	0.000184124	0.00516666
588	ENSG00000150782.11	IL18	0.749694	0.749815	2.77118	0.000199178	0.00557554
8333	ENSG00000086696.10	HSD17B2	-0.82793	-0.82796	4.89537	0.000201959	0.00563971
15807	ENSG00000241635.7	UGT1A1	0.741909	0.742051	2.51213	0.000223866	0.00623635
10636	ENSG00000185127.6	C6orf120	0.623217	0.62323	5.70881	0.0002296	0.00637563
1573	ENSG00000175592.8	FOSL1	0.72996	0.729989	4.76796	0.000229972	0.00637563
8729	ENSG00000163743.13	RCHY1	0.634873	0.63491	4.20123	0.000239242	0.00661674
5349	ENSG00000113721.13	PDGFRB	0.822579	0.82269	3.02327	0.000262567	0.00724447
13329	ENSG00000090924.14	PLEKHG2	0.661133	0.661185	3.7842	0.000270352	0.00744146
7600	ENSG00000180694.13	TMEM64	-0.66762	-0.667652	4.51192	0.000274528	0.00753841
68	ENSG00000197702.12	PARVA	0.632278	0.632314	4.2663	0.000291696	0.00799081
17233	ENSG00000164638.10	SLC29A4	-0.670773	-0.670788	5.68857	0.000293343	0.0080169
15583	ENSG00000076356.6	PLXNA2	0.700436	0.700547	2.78536	0.00029843	0.00813661
12863	ENSG00000138823.13	MTTP	-0.72861	-0.72862	6.40224	0.000332924	0.00905568
2452	ENSG00000181856.14	SLC2A4	-0.6844	-0.684475	3.30297	0.000341599	0.00926978
3620	ENSG00000161647.18	MPP3	0.754538	0.754685	2.51179	0.000372445	0.0100831
1981	ENSG00000183876.8	ARSI	0.704891	0.704994	2.89581	0.000394189	0.0106468
1541	ENSG00000168621.14	GDNF	0.693748	0.69385	2.88584	0.00040354	0.0108739
19907	ENSG00000143924.18	EML4	0.626984	0.626986	8.47455	0.000405463	0.0109002
193	ENSG00000165959.11	CLMN	-0.934582	-0.934641	4.1493	0.000426532	0.01144
18528	ENSG00000170537.12	TMC7	0.672907	0.672949	4.11625	0.000464045	0.0124172
3436	ENSG00000179528.15	LBX2	-0.608617	-0.608631	5.51166	0.000505748	0.0135018
11761	ENSG00000143157.11	POGK	0.620314	0.620336	4.94273	0.000512751	0.0136572
19269	ENSG00000099953.9	MMP11	-0.741017	-0.741166	2.45482	0.000527436	0.0140159
15119	ENSG00000117394.21	SLC2A1	0.630473	0.630477	7.7807	0.000568882	0.0150826
811	ENSG00000163624.5	CDS1	0.682518	0.682622	2.83669	0.000664112	0.017567
4037	ENSG00000141485.16	SLC13A5	-0.603248	-0.603252	7.08023	0.000667982	0.0176289
793	ENSG00000132692.18	BCAN	0.747911	0.747926	5.7433	0.000685615	0.018053
15228	ENSG00000285655.1	AC009879.2	0.655165	0.655212	3.94308	0.000703472	0.018481
7266	ENSG00000183696.13	UPP1	0.708501	0.708573	3.42173	0.000706413	0.018516
5087	ENSG00000128342.4	LIF	0.834574	0.834619	4.38225	0.000769517	0.0201244
4079	ENSG00000256162.2	SMLR1	-0.805518	-0.805536	5.60938	0.000798565	0.0208368
8461	ENSG00000033327.12	GAB2	0.638972	0.639015	4.01189	0.000846536	0.0220386
14794	ENSG00000136986.9	DERL1	0.594491	0.594507	5.35732	0.000860799	0.0223595
2141	ENSG00000121690.10	DEPDC7	-0.692532	-0.692581	3.95284	0.000895086	0.0231848
4517	ENSG00000214063.10	TSPAN4	0.679476	0.679505	4.67709	0.000896596	0.0231848
2604	ENSG00000115170.13	ACVR1	0.625118	0.625158	4.09182	0.000922506	0.0238015
16019	ENSG00000008513.15	ST3GAL1	-0.587355	-0.587364	6.20383	0.000934925	0.0240681
14467	ENSG00000102048.15	ASB9	-0.717775	-0.717936	2.28375	0.00099131	0.0254062
11894	ENSG00000070404.9	FSTL3	-0.610465	-0.61048	5.46508	0.000989351	0.0254062
3962	ENSG00000159399.9	HK2	0.630693	0.630697	7.57524	0.000994015	0.025419
4072	ENSG00000197635.9	DPP4	-0.677529	-0.677554	4.88502	0.00101501	0.0258985
14854	ENSG00000117868.15	ESYT2	0.586314	0.586323	6.0402	0.00103017	0.0262272
11778	ENSG00000170421.12	KRT8	0.636085	0.636086	10.7074	0.00104353	0.0265089
763	ENSG00000172478.17	MAB21L4	-0.737984	-0.738122	2.5564	0.00106668	0.0270373
15350	ENSG00000141753.6	IGFBP4	0.615909	0.615925	5.41492	0.00111409	0.0281773
8102	ENSG00000003096.14	KLHL13	-0.698774	-0.698919	2.41342	0.00114264	0.0288359
3828	ENSG00000148841.16	ITPRIP	0.652846	0.652916	3.33513	0.00115201	0.029009
7440	ENSG00000105176.17	URI1	0.598583	0.598596	5.64298	0.00119789	0.0300986
7767	ENSG00000154556.18	SORBS2	-0.617977	-0.618013	4.23865	0.0012064	0.0302465
9700	ENSG00000142669.14	SH3BGRL3	0.608835	0.608863	4.56	0.00123688	0.0309435
2528	ENSG00000090487.10	SPG21	0.601384	0.601399	5.3564	0.00129886	0.0324236
1831	ENSG00000257017.8	HP	-0.686479	-0.686482	7.92326	0.00135892	0.0338497
5863	ENSG00000140830.8	TXNL4B	-0.665831	-0.665834	8.24885	0.0014137	0.0351384
6264	ENSG00000150907.7	FOXO1	0.605408	0.605435	4.56148	0.00147089	0.0364812
17293	ENSG00000198791.11	CNOT7	0.58124	0.581248	6.32742	0.00151016	0.0373749
16508	ENSG00000173926.5	MARCH3	-0.64011	-0.640176	3.40671	0.00159224	0.039322
12041	ENSG00000163346.16	PBXIP1	-0.648283	-0.648313	4.54965	0.00160437	0.0395368
18420	ENSG00000256514.1	AP003419.1	0.64336	0.643426	3.41029	0.00162239	0.0398955
15942	ENSG00000099864.17	PALM	-0.64306	-0.643114	3.69468	0.00170464	0.041829
18986	ENSG00000186020.12	ZNF529	-0.654339	-0.654416	3.1936	0.00175734	0.0429394
17094	ENSG00000188549.12	CCDC9B	0.701029	0.701131	2.91188	0.00175494	0.0429394
15538	ENSG00000142677.3	IL22RA1	-0.633879	-0.633939	3.53113	0.00187296	0.0456678
15608	ENSG00000170860.3	LSM3	0.606231	0.606248	5.26749	0.00193024	0.0469652
7673	ENSG00000158555.14	GDPD5	-0.630971	-0.630981	6.1074	0.00203708	0.0494604
16914	ENSG00000170412.16	GPRC5C	0.60929	0.609297	6.47052	0.00204484	0.0495445

## Sheet: Data S8
Data S8: Pathway enrichment analysis using 476 differentially expressed genes.
		ConsensuspathDB
p-value	q-value	pathway	source	external_id	members_input_overlap	members_input_overlap_geneids	size	effective_size
7.34042e-12	8.99202e-09	Nuclear Receptors Meta-Pathway	Wikipathways	WP2882	CAVIN2; SLC6A4; SLC2A3; JUNB; GSTA1; GSTA2; SPRY1; UGT1A9; UGT1A4; APOA5; UGT1A6; UGT1A7; UGT1A1; UGT1A3; ANKRD1; CYP4F12; EGR1; ETNK2; CPEB4; CCL20; TNS4; SLC2A14; LRRC8A; FOXO1; EPHA2; IGFBP1; AHRR; SLC2A4; HMOX1; SLC7A11; SLC2A1; AHR; SLCO2B1; APOC3	54600; 6515; 11309; 6517; 8436; 1958; 55224; 6532; 54657; 2308; 6513; 2938; 2939; 54659; 54658; 23657; 10252; 3162; 84951; 345; 196; 3726; 6364; 27063; 1969; 54577; 80315; 3484; 57491; 66002; 116519; 54578; 56262; 144195	316	316
5.60404e-10	3.43247e-07	Biological oxidations	Reactome	R-HSA-211859	GSTA1; GSTA2; UGT1A8; UGT1A9; CYP4F12; UGT1A4; UGT1A5; UGT1A6; UGT1A7; UGT1A1; UGT1A3; CYP4F3; SMOX; UGT1A10; ACSM1; MARC2; ACSS1; ACSM2A; ACSM2B; AHRR; MAT1A; MARC1; CNDP2; CYP24A1; AHR; MAOB	54658; 196; 116285; 4143; 54575; 2938; 54657; 54996; 54578; 4051; 54577; 57491; 1591; 55748; 66002; 123876; 54576; 54600; 348158; 64757; 4129; 54498; 54659; 2939; 84532; 54579	231	226
1.14013e-09	4.65555e-07	Ascorbate and aldarate metabolism - Homo sapiens (human)	KEGG	path:hsa00053	UGT1A10; UGT1A8; UGT1A9; UGT1A4; UGT1A5; UGT1A6; UGT1A7; UGT1A1; RGN; UGT1A3	54657; 54658; 54659; 9104; 54575; 54576; 54577; 54578; 54579; 54600	27	27
1.68786e-09	5.16906e-07	Valproic Acid Pathway, Pharmacokinetics	PharmGKB	PA165964265	UGT1A10; ACSM1; ACSM2A; ACSM2B; UGT1A8; UGT1A9; UGT1A4; UGT1A6; UGT1A3	54657; 54600; 54659; 54575; 54576; 54578; 116285; 123876; 348158	21	21
1.06485e-08	2.60889e-06	Glucuronidation	Reactome	R-HSA-156588	UGT1A10; UGT1A8; UGT1A9; UGT1A4; UGT1A5; UGT1A6; UGT1A7; UGT1A1; UGT1A3	54578; 54659; 54579; 54577; 54658; 54576; 54600; 54575; 54657	25	25
1.49408e-08	2.7819e-06	Porphyrin metabolism	EHMN	Porphyrin metabolism	UGT1A10; HMOX1; SLC36A1; UGT1A9; UGT1A4; UGT1A5; UGT1A6; UGT1A7; UGT1A1; UGT1A3	54578; 54659; 54577; 54658; 3162; 54600; 54575; 54657; 54579; 206358	34	34
1.58966e-08	2.7819e-06	Glucuronidation	Wikipathways	WP698	UGT1A10; UGT1A8; UGT1A9; UGT1A4; UGT1A5; UGT1A6; UGT1A7; UGT1A1; UGT1A3	54600; 54575; 54657; 54659; 54658; 54576; 54577; 54578; 54579	26	26
3.07401e-08	4.24485e-06	Aryl Hydrocarbon Receptor Pathway	Wikipathways	WP2873	JUNB; GSTA2; AHRR; AHR; IGFBP1; UGT1A9; UGT1A4; UGT1A6; UGT1A7; UGT1A1; UGT1A3	54600; 196; 57491; 3726; 54657; 2939; 54659; 54658; 3484; 54577; 54578	46	46
3.11866e-08	4.24485e-06	Irinotecan Pathway, Pharmacodynamics	PharmGKB	PA2029	UGT1A10; UGT1A8; UGT1A9; UGT1A4; UGT1A6; UGT1A1; UGT1A3	54657; 54658; 54659; 54600; 54575; 54576; 54578	14	14
6.04052e-08	7.39964e-06	Phase II - Conjugation of compounds	Reactome	R-HSA-156580	UGT1A10; ACSM1; ACSM2B; GSTA1; ACSM2A; MAT1A; UGT1A8; UGT1A9; GSTA2; UGT1A4; UGT1A5; UGT1A6; UGT1A7; UGT1A1; CNDP2; UGT1A3	54658; 116285; 4143; 54575; 2938; 54657; 123876; 54578; 54577; 55748; 54576; 54600; 348158; 54659; 2939; 54579	115	112
1.37977e-07	1.53656e-05	Porphyrin and chlorophyll metabolism - Homo sapiens (human)	KEGG	path:hsa00860	UGT1A10; HMOX1; UGT1A8; UGT1A9; UGT1A4; UGT1A5; UGT1A6; UGT1A7; UGT1A1; UGT1A3	54657; 54658; 54659; 54577; 54575; 54576; 54600; 54578; 54579; 3162	42	42
2.19917e-07	2.24499e-05	Pentose and glucuronate interconversions - Homo sapiens (human)	KEGG	path:hsa00040	UGT1A10; UGT1A8; UGT1A9; UGT1A4; UGT1A5; UGT1A6; UGT1A7; UGT1A1; UGT1A3	54657; 54658; 54659; 54575; 54576; 54577; 54578; 54579; 54600	34	34
2.91612e-07	2.74788e-05	Vitamin A (retinol) metabolism	EHMN	Vitamin A (retinol) metabolism	UGT1A10; UGT1A9; UGT1A4; UGT1A5; UGT1A6; UGT1A7; UGT1A1; UGT1A3	54578; 54659; 54577; 54658; 54600; 54575; 54657; 54579	26	26
3.23716e-07	2.83251e-05	NRF2 pathway	Wikipathways	WP2884	EGR1; EPHA2; SLC2A14; SLC6A4; HMOX1; SLC2A4; SLC2A3; GSTA1; SLC2A1; SLC7A11; UGT1A9; UGT1A4; GSTA2; UGT1A7; UGT1A1; UGT1A6; UGT1A3	54600; 1958; 6513; 6515; 6517; 54657; 2938; 54659; 54658; 144195; 23657; 6532; 3162; 2939; 1969; 54577; 54578	142	142
3.67515e-07	3.00137e-05	Drug metabolism - cytochrome P450 - Homo sapiens (human)	KEGG	path:hsa00982	UGT1A10; GSTA1; GSTA2; MAOB; UGT1A8; UGT1A9; UGT1A4; UGT1A5; UGT1A6; UGT1A7; UGT1A1; UGT1A3	54657; 54659; 54575; 54576; 54577; 54578; 54579; 4129; 54600; 54658; 2938; 2939	72	70
5.60609e-07	4.29217e-05	Steroid hormone biosynthesis - Homo sapiens (human)	KEGG	path:hsa00140	UGT1A10; AKR1D1; HSD17B2; UGT1A8; UGT1A9; UGT1A4; UGT1A5; UGT1A6; UGT1A7; UGT1A1; UGT1A3	54657; 54658; 54659; 54578; 54575; 54600; 54576; 54577; 54579; 6718; 3294	60	60
7.7492e-07	5.58398e-05	Heme degradation	Reactome	R-HSA-189483	UGT1A4; UGT1A6; HMOX1; UGT1A9; UGT1A1	3162; 54657; 54578; 54600; 54658	8	8
9.62626e-07	6.55121e-05	Xenobiotics metabolism	EHMN	Xenobiotics metabolism	EPHX2; UGT1A10; CYP4F12; UGT1A9; UGT1A4; UGT1A5; UGT1A6; UGT1A7; UGT1A1; UGT1A3	54578; 54659; 66002; 54577; 54658; 54600; 54575; 54657; 54579; 2053	53	51
1.41835e-06	9.14464e-05	Drug metabolism - other enzymes - Homo sapiens (human)	KEGG	path:hsa00983	UPP1; UGT1A10; GSTA1; GSTA2; UGT1A8; UGT1A9; UGT1A4; UGT1A5; UGT1A6; UGT1A7; UGT1A1; UGT1A3	54658; 54659; 54657; 54579; 54575; 54576; 54577; 54578; 54600; 2939; 7378; 2938	79	79
2.19214e-06	0.000134269	Pregnane X Receptor pathway	Wikipathways	WP2876	CYP4F12; GSTA2; FOXO1; UGT1A9; UGT1A4; UGT1A6; UGT1A1; UGT1A3	54600; 66002; 2308; 54657; 2939; 54659; 54658; 54578	33	33
2.53329e-06	0.000147776	Codeine and Morphine Metabolism	Wikipathways	WP1604	UGT1A10; UGT1A8; UGT1A9; UGT1A6; UGT1A1; UGT1A3	54659; 54600; 54578; 54658; 54575; 54576	16	16
4.03742e-06	0.000224811	Androgen and estrogen biosynthesis and metabolism	EHMN	Androgen and estrogen biosynthesis and metabolism	UGT1A3; UGT1A10; CYP4F12; AKR1D1; UGT1A9; SLCO2B1; UGT1A4; UGT1A5; UGT1A6; UGT1A7; UGT1A1; HSD17B2	11309; 6718; 54658; 54575; 54657; 54578; 54577; 3294; 66002; 54600; 54659; 54579	89	87
4.41779e-06	0.000235295	Liver steatosis AOP	Wikipathways	WP4010	CYP4F12; ACSL3; ACSF2; FOXO1; GSTA2; MLXIPL; LDLR; UGT1A9; CDKN1A; UGT1A4; UGT1A6; UGT1A1; UGT1A3	54600; 66002; 80221; 3949; 2308; 54657; 2939; 54659; 54658; 2181; 1026; 51085; 54578	103	103
4.85753e-06	0.000247936	Metabolism of xenobiotics by cytochrome P450 - Homo sapiens (human)	KEGG	path:hsa00980	UGT1A10; GSTA1; GSTA2; UGT1A8; UGT1A9; UGT1A4; UGT1A5; UGT1A6; UGT1A7; UGT1A1; UGT1A3	54657; 54658; 54577; 54575; 54576; 54578; 54579; 54600; 54659; 2938; 2939	76	74
8.32646e-06	0.000407996	Post-translational protein phosphorylation	Reactome	R-HSA-8957275	MATN3; CYR61; TIMP1; MBTPS1; IGFBP1; QSOX1; CALU; DNAJC3; SERPINC1; IGFBP4; APOA5; LGALS1; FSTL3	10272; 7076; 8720; 5611; 5768; 813; 3491; 116519; 3487; 3956; 462; 3484; 4148	110	109
1.00103e-05	0.000471637	Alanine and aspartate metabolism	Wikipathways	WP106	GPT; AGXT; GOT1; ASS1; ABAT	2875; 18; 445; 189; 2805	12	12
1.07939e-05	0.000489721	Metabolism	Reactome	R-HSA-1430728	SAT1; EPHX2; CEMIP; STAR; GBA; UGT1A5; AGXT; CROT; CNDP2; GSTA1; GSTA2; AASS; DDC; GDPD5; UGT1A8; APOC3; CYP4F12; UGT1A4; B3GAT2; UGT1A6; CYP4F3; ASS1; UGT1A1; INPP1; ALDH6A1; UGT1A7; UGT1A3; HMOX1; UGT1A10; ACSM1; MTAP; NT5E; AKR1D1; ESYT2; PFKP; HK2; SP	4051; 348158; 2181; 84532; 196; 4846; 4907; 58472; 54658; 116285; 340075; 6515; 445; 6770; 63827; 2805; 4129; 189; 55312; 22901; 51085; 1733; 2939; 54575; 56261; 345; 123876; 1644; 3949; 26020; 2629; 4329; 5947; 5214; 79586; 2938; 3162; 54577; 54498; 6600	1972	1960
1.26714e-05	0.000554372	Retinol metabolism - Homo sapiens (human)	KEGG	path:hsa00830	UGT1A10; DGAT1; UGT1A8; UGT1A9; UGT1A4; UGT1A5; UGT1A6; UGT1A7; UGT1A1; UGT1A3	54657; 54658; 54575; 54576; 54577; 54578; 54579; 54600; 54659; 8694	67	67
1.33891e-05	0.000565576	Chemical carcinogenesis - Homo sapiens (human)	KEGG	path:hsa05204	UGT1A10; GSTA1; GSTA2; UGT1A8; UGT1A9; UGT1A4; UGT1A5; UGT1A6; UGT1A7; UGT1A1; UGT1A3	54657; 54658; 54659; 54577; 54575; 54578; 54579; 54600; 54576; 2938; 2939	82	82
1.59954e-05	0.000653144	Statin Pathway	Wikipathways	WP430	LIPC; DGAT1; ACSS1; LDLR; MTTP; APOC3; APOA5	3949; 345; 3990; 116519; 84532; 8694; 4547	31	31
1.99978e-05	0.000774398	Constitutive Androstane Receptor Pathway	Wikipathways	WP2875	GSTA2; FOXO1; UGT1A9; UGT1A4; UGT1A6; UGT1A1; UGT1A3	54600; 54657; 2308; 2939; 54659; 54658; 54578	32	32
2.02292e-05	0.000774398	Vitamin C metabolism	EHMN	Vitamin C metabolism	SLC2A4; SLC2A3; SLC2A1	6515; 6517; 6513	3	3
2.42731e-05	0.000901045	Linoleate metabolism	EHMN	Linoleate metabolism	EPHX2; UGT1A10; CYP4F12; UGT1A9; UGT1A4; UGT1A5; UGT1A6; UGT1A7; UGT1A1; UGT1A3	54578; 54659; 66002; 54577; 54658; 2053; 54600; 54575; 54657; 54579	74	72
3.54673e-05	0.00127787	Estrogen Metabolism Pathway	PharmGKB	PA145011118	UGT1A9; UGT1A4; UGT1A8; UGT1A1; UGT1A3	54658; 54659; 54600; 54657; 54576	15	15
3.7965e-05	0.00132877	Tyrosine metabolism	EHMN	Tyrosine metabolism	UGT1A3; UGT1A10; CYP4F12; MAOB; SLC29A4; DIO1; UGT1A4; UGT1A5; UGT1A6; UGT1A7; UGT1A1; UGT1A9	1733; 54658; 54575; 54657; 54578; 54577; 66002; 54600; 4129; 54659; 222962; 54579	110	108
4.00501e-05	0.00136282	Regulation of Insulin-like Growth Factor (IGF) transport and uptake by Insulin-like Growth Factor Binding Proteins (IGFBPs)	Reactome	R-HSA-381426	MATN3; CYR61; TIMP1; MBTPS1; IGFBP1; QSOX1; CALU; DNAJC3; SERPINC1; IGFBP4; APOA5; LGALS1; FSTL3	10272; 7076; 8720; 5611; 5768; 813; 3491; 116519; 3487; 3956; 462; 3484; 4148	127	126
4.54844e-05	0.0015059	Statin Pathway, Pharmacodynamics	PharmGKB	PA2031	LIPC; DGAT1; LDLR; MTTP; APOC3; APOA5	3990; 116519; 4547; 8694; 345; 3949	25	25
5.1233e-05	0.00165159	Metapathway biotransformation Phase I and II	Wikipathways	WP702	EPHX2; CYP24A1; UGT1A10; CYP4F12; HS2ST1; AKR1D1; GSTA1; GSTA2; UGT1A7; UGT1A9; UGT1A4; UGT1A5; UGT1A6; CYP4F3; UGT1A1; UGT1A3	66002; 54600; 6718; 9653; 54657; 2938; 2939; 54659; 54658; 4051; 1591; 2053; 54575; 54577; 54578; 54579	186	186
7.18244e-05	0.00225602	HIF-1-alpha transcription factor network	PID	hif1_tfpathway	HK2; NT5E; HMOX1; SLC2A1; IGFBP1; MCL1; ADM; PLIN2; SERPINE1	4170; 5054; 133; 123; 3162; 3484; 4907; 3099; 6513	66	66
9.45714e-05	0.00289625	Estrogen metabolism	Wikipathways	WP697	UGT1A9; UGT1A6; UGT1A1; GSTA1; UGT1A3	2938; 54659; 54600; 54658; 54578	18	18
0.000125488	0.00374932	Metabolism of porphyrins	Reactome	R-HSA-189445	UGT1A4; UGT1A6; HMOX1; UGT1A9; UGT1A1	3162; 54657; 54578; 54600; 54658	19	19
0.000194158	0.00566295	Transcriptional activity of SMAD2-SMAD3-SMAD4 heterotrimer	Wikipathways	WP2755	CDKN2B; JUNB; SERPINE1	5054; 1030; 3726	5	5
0.000246409	0.00701979	Adipogenesis	Wikipathways	WP236	LIF; KLF15; WWTR1; CDKN1A; SLC2A4; KLF5; AHR; KLF6; FOXO1; PLIN2; SERPINE1; ZMPSTE24	28999; 1316; 123; 2308; 6517; 10269; 196; 1026; 5054; 3976; 688; 25937	131	131
0.000262793	0.0073164	IL6-mediated signaling events	PID	il6_7pathway	TIMP1; JUNB; GAB2; FOXO1; MCL1; MAP2K4; MAP2K6	4170; 9846; 7076; 6416; 2308; 3726; 5608	47	47
0.000322175	0.00857967	Transcriptional regulation by RUNX3	Wikipathways	WP4107	CTGF; JAG1; BCL2L11; CDKN1A	1490; 1026; 182; 10018	13	13
0.000322175	0.00857967	Mycophenolic acid Pathway, Pharmacokinetics/Pharmacodynamics	PharmGKB	PA165964832	UGT1A7; UGT1A8; UGT1A9; UGT1A10	54600; 54575; 54576; 54577	13	13
0.000331888	0.00865028	Ibuprofen Metabolism Pathway	SMPDB	SMP00590	UGT1A9; PDIA4; UGT1A1; UGT1A10; UGT1A3	9601; 54658; 54659; 54600; 54575	23	23
0.000342533	0.00874173	Arginine and proline metabolism - Homo sapiens (human)	KEGG	path:hsa00330	SAT1; NOS3; SMOX; HOGA1; MAOB; GOT1; CNDP2	55748; 6303; 112817; 2805; 4129; 54498; 4846	50	49
0.000389092	0.00953276	Photodynamic therapy-induced AP-1 survival signaling.	Wikipathways	WP3611	BMF; CDKN1A; JUNB; MCL1; MAP2K4; BCL2L11; MAP2K6	5608; 6416; 4170; 3726; 1026; 90427; 10018	50	50
0.000389092	0.00953276	Ibuprofen Action Pathway	SMPDB	SMP00086	EPHX2; UGT1A10; PDIA4; UGT1A9; CYP4F3; UGT1A1; UGT1A3	9601; 54658; 54659; 54600; 54575; 2053; 4051	50	50
0.000424605	0.0101988	Signaling Pathways in Glioblastoma	Wikipathways	WP2261	CDKN2B; PDGFRB; ERRFI1; CDKN1A; NRAS; MET; FOXO1; MAP2K6; MAP2K4	5159; 5608; 2308; 54206; 6416; 4233; 1030; 1026; 4893	83	83
0.000441372	0.0103977	classical complement pathway	BioCarta	classicpathway	C1S; C1R; C9; C8B	716; 735; 732; 715	14	14
0.000452838	0.0104665	Validated transcriptional targets of AP1 family members Fra1 and Fra2	PID	fra_pathway	LIF; NOS3; CXCL8; JUNB; HMOX1; FOSL1	3576; 8061; 3976; 4846; 3162; 3726	37	37
0.000501026	0.0113659	Alanine Aspartate Asparagine metabolism	INOH	None	GPT; AGXT; GOT1; ASS1; ABAT	2805; 2875; 445; 189; 18	25	25
0.000517082	0.0115168	Direct p53 effectors	PID	p53downstreampathway	RCHY1; LIF; E2F2; PLK3; EPHA2; SFN; MET; MCL1; CDKN1A; DUSP5; GDF15; SERPINE1	3976; 1870; 1969; 4233; 5054; 2810; 9518; 25898; 1847; 4170; 1263; 1026	143	142
0.000618726	0.0135346	AP-1 transcription factor network	PID	ap1_pathway	EGR1; BCL2L11; TIMP1; CXCL8; MT2A; JUNB; FOSL1; CYR61	3726; 8061; 3576; 7076; 3491; 10018; 1958; 4502	70	70
0.000681017	0.014442	Glucocorticoid Receptor Pathway	Wikipathways	WP2880	CAVIN2; LRRC8A; ANKRD1; CPEB4; SPRY1; ETNK2; CCL20; TNS4	10252; 80315; 84951; 55224; 8436; 27063; 56262; 6364	71	71
0.000683784	0.014442	Phase I - Functionalization of compounds	Reactome	R-HSA-211945	CYP24A1; SMOX; CYP4F12; ACSS1; AHRR; AHR; MAOB; CYP4F3; MARC1; MARC2	196; 1591; 54996; 4051; 57491; 66002; 84532; 64757; 4129; 54498	109	107
0.000744468	0.0151838	&beta;-alanine degradation	HumanCyc	BETA-ALA-DEGRADATION-I-PWY	ALDH6A1; ABAT	18; 4329	2	2
0.000744468	0.0151838	Conjugation of phenylacetate with glutamine	Reactome	R-HSA-177162	ACSM1; ACSM2B	348158; 116285	2	2
0.000768485	0.0151838	Cori Cycle	Wikipathways	WP1946	GPT; SLC2A4; SLC2A1; PFKP	2875; 6513; 6517; 5214	16	16
0.000768485	0.0151838	Morphine Metabolism Pathway	SMPDB	SMP00622	PDIA4; UGT1A8; UGT1A1; UGT1A3	9601; 54658; 54576; 54659	16	16
0.000983447	0.0188303	Mycophenolic acid Pathway, Pharmacokinetics	PharmGKB	PA165964832	UGT1A7; UGT1A8; UGT1A9; UGT1A10	54600; 54575; 54576; 54577	17	17
0.000983787	0.0188303	TGF-beta Signaling Pathway	Wikipathways	WP366	CDKN2B; KLF10; MET; ITGA2; JUNB; THBS1; KLF6; MAP2K6; MAP2K4; DAB2; CDKN1A	7057; 1316; 4233; 3673; 5608; 1030; 3726; 1026; 6416; 7071; 1601	132	132
0.00110772	0.0208763	SLC-mediated transmembrane transport	Reactome	R-HSA-425407	SLC2A4; SLC38A3; SLC22A7; SLC30A10; SLC2A14; SLC2A3; SLC13A5; SLC2A1; SLC7A11; LCN15; SLC29A4; SLC36A1; SLCO2B1; RHBG; SLC43A2; SLC1A2	11309; 6506; 124935; 6515; 222962; 144195; 284111; 55532; 10864; 6517; 57127; 23657; 389812; 6513; 206358; 10991	245	244
0.00120149	0.0223004	Plasma lipoprotein remodeling	Reactome	R-HSA-8963899	APOA5; CREB3L3; LIPC; APOC3; MBTPS1	84699; 8720; 116519; 345; 3990	30	30
0.00123741	0.0226243	Tamoxifen Pathway, Pharmacokinetics	PharmGKB	PA145011119	UGT1A4; UGT1A8; UGT1A10; UGT1A3	54657; 54659; 54575; 54576	18	18
0.0013207	0.0234767	Glycolysis and Gluconeogenesis	Wikipathways	WP534	HK2; SLC2A4; SLC2A3; SLC2A1; PFKP; GOT1	6515; 5214; 2805; 6513; 6517; 3099	45	45
0.00132236	0.0234767	Interleukin-4 and Interleukin-13 signaling	Wikipathways	WP4066	IL18; LIF; TIMP1; CXCL8; CDKN1A; JUNB; HMOX1; FOXO1; MCL1	2308; 3576; 3162; 3606; 3726; 1026; 4170; 7076; 3976	97	97
0.00150291	0.0259306	Conjugation of carboxylic acids	Reactome	R-HSA-159424	ACSM1; ACSM2A; ACSM2B	123876; 348158; 116285	9	9
0.00150291	0.0259306	Amino Acid conjugation	Reactome	R-HSA-156587	ACSM1; ACSM2A; ACSM2B	123876; 348158; 116285	9	9
0.00187651	0.0314893	Hypertrophy Model	Wikipathways	WP516	IL18; CYR61; ANKRD1; WDR1	27063; 3491; 9948; 3606	20	20
0.00187651	0.0314893	Phenytoin Pathway, Pharmacokinetics	PharmGKB	PA145011115	UGT1A4; UGT1A6; UGT1A1; UGT1A9	54658; 54657; 54600; 54578	20	20
0.00219295	0.0356293	Interconversion of polyamines	Reactome	R-HSA-351200	SAT1; SMOX	54498; 6303	3	3
0.00219295	0.0356293	Phenylacetate Metabolism	SMPDB	SMP00126	ACSM1; ACSM2B	116285; 348158	3	3
0.00226864	0.0356293	Arginine biosynthesis - Homo sapiens (human)	KEGG	path:hsa00220	GPT; GOT1; NOS3; ASS1	2875; 4846; 2805; 445	21	21
0.00226864	0.0356293	Cellular hexose transport	Reactome	R-HSA-189200	SLC2A4; SLC2A14; SLC2A3; SLC2A1	144195; 6517; 6515; 6513	21	21
0.00226864	0.0356293	Fructose and mannose metabolism	EHMN	Fructose and mannose metabolism	SLC2A4; SLC2A14; SLC2A3; SLC2A1	144195; 6517; 6515; 6513	21	21
0.00244801	0.0370223	Alanine, aspartate and glutamate metabolism - Homo sapiens (human)	KEGG	path:hsa00250	GPT; AGXT; GOT1; ASS1; ABAT	18; 445; 2875; 189; 2805	35	35
0.00244801	0.0370223	Histidine metabolism	EHMN	Histidine metabolism	MAOB; SLC36A1; SLC38A3; SLC1A2; ABAT	4129; 6506; 10991; 18; 206358	35	35
0.00244801	0.0370223	Class I PI3K signaling events mediated by Akt	PID	pi3kciaktpathway	SFN; MAPKAP1; FOXO1; SLC2A4; CDKN1A	6517; 2308; 1026; 2810; 79109	35	35
0.00253252	0.0378334	Transport of small molecules	Reactome	R-HSA-382551	HMOX1; SLC2A14; SLC29A4; APOC3; ATP9A; APOA5; SLC30A10; RHBG; SLC36A1; LCN15; DERL1; SLC22A7; TRPV2; LIPC; LRRC8A; AQP3; SLC38A3; ABCA5; SLC13A5; LDLR; SLC43A2; SGK1; MBTPS1; SLC2A4; SLC2A3; SLC7A11; SLC2A1; CREB3L3; MTTP; SLCO2B1; SLC1A2	56262; 8720; 6517; 284111; 57127; 79139; 3990; 84699; 124935; 345; 6446; 389812; 6513; 206358; 222962; 11309; 4547; 6515; 144195; 51393; 360; 10864; 6506; 23461; 10991; 55532; 23657; 3949; 10079; 3162; 116519	666	664
0.00270057	0.0395756	Plasma lipoprotein assembly, remodeling, and clearance	Reactome	R-HSA-174824	LIPC; MBTPS1; CREB3L3; LDLR; MTTP; APOC3; APOA5	84699; 8720; 4547; 116519; 3949; 345; 3990	69	69
0.00271375	0.0395756	Complement Activation	Wikipathways	WP545	C1S; C1R; C8B; C9	732; 735; 716; 715	22	22
0.00278023	0.040068	Photodynamic therapy-induced HIF-1 survival signaling	Wikipathways	WP3614	IGFBP1; SLC2A3; SERPINE1; SLC2A1; MCL1	5054; 6513; 6515; 3484; 4170	36	36
0.0032152	0.0452715	Irinotecan Action Pathway	SMPDB	SMP00433	PDIA4; UGT1A1; UGT1A10; UGT1A9	54575; 9601; 54658; 54600	23	23
0.0032152	0.0452715	Irinotecan Metabolism Pathway	SMPDB	SMP00600	PDIA4; UGT1A1; UGT1A10; UGT1A9	54575; 9601; 54658; 54600	23	23
0.0035406	0.0492868	Interleukin-10 signaling	Wikipathways	WP4063	IL18; CXCL8; LIF; TIMP1; CCL20	7076; 3576; 3976; 6364; 3606	38	38

## Sheet: Data S9
Data S9: LDLR mRNA levels following ZNF529 silencing (Figure 3b)
HepG2 cells were transfected with siRNA targeting ZNF529 (siZNF529) or non-targeting siRNA control (siCTL).
Following 48 h, total RNA was purified, cDNA was synthesized and qPCR was performed.
LDLR expression is presented as fold-change compared to control cells using GAPDH as the reference gene.
	siCTL	siZNF529
	0.97	1.7
	1.02	1.99
	0.84	1.69
	1.08	2.89
	1.06	2.16
	1.03	1.8
	0.92	1.55
	1.11	1.83
	0.88	1.74
	1.06	1.67
	1.11	1.77
	0.92	1.48
	0.83	1.83
	1.05	2.09
	1.11	2.51
	1.07	1.63
	1.05	1.9
	1.04	2
	0.96	1.87
	0.91	1.88
	0.97	2.04
Mean	0.9995	1.906
SD	0.08829	0.3213
Mann-Whitney U test
P value (two-tailed) vs. siCTL		2.9e-08

## Sheet: Data S10
Data S10: LDLR protein abundance following ZNF529 silencing (Figure 3c & d)
HepG2 cells were transfected with siRNA targeting ZNF529 (siZNF529) or non-targeting siRNA control (siCTL).
Following 48 h, cells were lysed (RIPA), proteins were resolved in 8% SDS-PAGE and transferred to nitrocellulose membranes.
The membranes were incubated over night with anti-LDLR antibody (Abcam ab52818, 1:1000) and anti-β-actin antibody (Cell signaling 8H10D10, 1:2000).
After incubation with appropriate secondary antibodies, bands were visualized and quantified (Odyssey, LI-COR Biosciences).
LDLR protein expression is presented as fold-change compared to control cells using β-actin as loading control.
	siCTL	siZNF529
	1.1	1.6
	1.17	2.08
	0.84	1.68
	0.89	1.96
Mean	1	1.83
SD	0.1598	0.2272
Student t test
P value (two-tailed) vs. siCTL		0.001

[truncated: 9 more sheets: Data S11, Data S12, Data S13, Data S14, Data S15, Data S16, Data S17, Data S18, Data S19]
