# Supplementary material for: Loss-of-function genomic variants highlight potential therapeutic targets for cardiovascular disease
Source: Nat Commun. 2020 Dec 18;11:6417. doi: 10.1038/s41467-020-20086-3 (PMC7749177; doi:10.1038/s41467-020-20086-3)
Supplement: Supplementary file 6 — Source Data [file 41467_2020_20086_MOESM6_ESM.xlsx]

## Sheet: Figure 2a
ZNF529 mRNA levels following its knockdown in HepG2 cells (Figure 2a)
HepG2 cells were transfected with siRNA targeting ZNF529 (siZNF529) or non-targeting siRNA control (siCTL).
Following 48 h, total RNA was purified, cDNA was synthesized and qPCR was performed.
ZNF529 expression is presented as fold-change compared to control cells using GAPDH as the reference gene.
	siCTL	siZNF529
	0.87	0.06
	0.85	0.09
	1	0.09
	1.23	0.18
	0.94	0.1
	1.12	0.06
	1.04	0.06
	1.25	0.08
	1.03	0.08
	1.03	0.07
	0.96	0.07
	0.68	0.08
	0.85	0.09
	1.04	0.15
	1.11	0.16
	0.78	0.11
	1.2	0.09
	1.05	0.09
	1.07	0.14
	0.93	0.14
	0.97	0.09
Mean	1	0.09905
SD	0.1446	0.03477
Mann-Whitney U test
P value (two-tailed) vs. siCTL		2.7e-08

## Sheet: Figure 2b
LDLR mRNA levels following ZNF529 silencing
HepG2 cells were transfected with siRNA targeting ZNF529 (siZNF529) or non-targeting siRNA control (siCTL).
Following 48 h, total RNA was purified, cDNA was synthesized and qPCR was performed.
LDLR expression is presented as fold-change compared to control cells using GAPDH as the reference gene.
	siCTL	siZNF529
	0.97	1.7
	1.02	1.99
	0.84	1.69
	1.08	2.89
	1.06	2.16
	1.03	1.8
	0.92	1.55
	1.11	1.83
	0.88	1.74
	1.06	1.67
	1.11	1.77
	0.92	1.48
	0.83	1.83
	1.05	2.09
	1.11	2.51
	1.07	1.63
	1.05	1.9
	1.04	2
	0.96	1.87
	0.91	1.88
	0.97	2.04
Mean	0.9995	1.906
SD	0.08829	0.3213
Mann-Whitney U test
P value (two-tailed) vs. siCTL		2.9e-08

## Sheet: Figure 2c & d
LDLR protein abundance following ZNF529 silencing (Figure 2c & d)
HepG2 cells were transfected with siRNA targeting ZNF529 (siZNF529) or non-targeting siRNA control (siCTL).
Following 48 h, cells were lysed (RIPA), proteins were resolved in 8% SDS-PAGE and transferred to nitrocellulose membranes.
The membranes were incubated over night with anti-LDLR antibody (Abcam ab52818, 1:1000) and anti-β-actin antibody (Cell signaling 8H10D10, 1:2000).
After incubation with appropriate secondary antibodies, bands were visualized and quantified (Odyssey, LI-COR Biosciences).
LDLR protein expression is presented as fold-change compared to control cells using β-actin as loading control.
	siCTL	siZNF529
	1.1	1.6
	1.17	2.08
	0.84	1.68
	0.89	1.96
Mean	1	1.83
SD	0.1598	0.2272
Student t test
P value (two-tailed) vs. siCTL		0.001

## Sheet: Figure 2f
Cellular cholesterol following ZNF529 silencing (Figure 2f)
HepG2 cells were transfected with siRNA targeting ZNF529 (siZNF529) or non-targeting siRNA control (siCTL).
Following 48 h, cellular lipids were extracted using hexane and isopropanol (3:2 v:v).
The remaining cells in the plates were disrupted with NaOH for measurement of cellular protein (Bradford protein assay).
Cellular cholesterol was determined using the Wako Chemicals 999-02601 kit.
Cellular cholesterol data were normalized to cellular protein levels and presented as fold-change compared to control cells.
	siCTL	siZNF529
	1	0.95
	1.02	2.05
	0.98	2.22
	1.01	1.09
	0.99	1.04
	1	1.36
	0.51	2.67
	0.43	6.1
	2.28	4.3
	0.71	1.08
	0.85	0.9
	1.21	2.17
Mean	0.9992	2.161
SD	0.4627	1.585
Mann-Whitney U test
P value (two-tailed) vs. siCTL		0.008

## Sheet: Supplementary Figures 7 & 8
Dose-dependent saturation of DiI-LDL and competitive binding with unlabeled LDL (Supplementary Figures 7 & 8)
HepG2 cells were incubated for 5 h with increasing levels of DiI-LDL (0-25 μg/ml) with or without pretreatment with 25-fold excess amounts of unlabeled LDL.
Nuclei were stained with DAPI 30 min prior to visualization by fluorescent microscopy.
Fluorescence intensity of red (DiI-LDL) was quantified and normalized to blue (DAPI) using ImageJ.
DiI-LDL (μg/ml)	0	1	2.5	5	10	10	25	25
Unlabeled LDL (μg/ml)	0	0	0	0	0	250	0	625
	0.0288	0.0717	0.0895	0.0746	0.7685	0.1435	0.9801	0.4298
	0.0291	0.0967	0.0794	0.1297	0.5006	0.2636	1.7903	0.2025
	0.0233	0.0584	0.0879	0.1772	0.4208	0.1359	1.0594	0.5468
Mean	0.02707	0.0756	0.0856	0.1272	0.5633	0.181	1.277	0.393
SD	0.003265	0.01945	0.005429	0.05135	0.1821	0.07163	0.4466	0.1751
One-way ANOVA followed by Tukey's multiple comparison test
P value vs. 0 μg/ml DiI-LDL		>0.999	>0.999	0.9969	0.0412	0.9637	7.5989e-06	0.2898
